# Supplementary material for: Change in the chondroitin/dermatan structure in distal lung tissue from COPD patients
Source: Sci Rep. 2026 Mar 23;16:9721. doi: 10.1038/s41598-026-44120-4 (PMC13013573; doi:10.1038/s41598-026-44120-4)
Supplement: Supplementary file 2 — Supplementary Information 2 [file 41598_2026_44120_MOESM2_ESM.xlsx]

## Sheet: DifferentialExpression_RNAseq
Gene Name	logFC	AveExpr	t	P.Value	adj.P.Val	B	GAG_relation
TMEM110-MUSTN1	1.81646069841127	-0.173087284397869	8.21763958890042	3.11480547839623e-14	1.84235791176235e-12	21.845017879874	other
FGG	1.58329522050135	3.25603139298273	4.56730631330549	8.85104815622753e-06	4.43453143032303e-05	3.02728502128395	other
KIAA0754	1.29830312471064	0.403097596070814	8.6134748610716	2.65650262268739e-15	2.36527645750874e-13	24.2453768053395	other
CDKL5	1.28022813314743	0.166789155696623	8.51080739620064	5.05448202389128e-15	4.04818060277111e-13	23.6179688529563	other
DEFB1	1.25964652533233	2.12624680107177	4.02960549688305	8.06662063383798e-05	0.000320578701868904	0.938378160271159	other
HMBOX1	1.22001934035426	1.4436221902176	9.83285428870251	1.0259070890258e-18	5.36645586350089e-16	31.9181598074752	other
PALM2-AKAP2	1.21991909831016	1.10353208663688	6.72485558703366	1.98962842257426e-10	3.498360311499e-09	13.3239200254166	other
GPR15	1.20476952137406	-0.0100283147538863	6.08304544789777	6.32767642814811e-09	7.27465492656396e-08	9.97556490336552	other
CLC	1.17135724577984	0.476162107680852	3.39307165382654	0.000840511642581335	0.00258748213564996	-1.24617746506416	other
NHSL2	1.13103175321265	0.320436140705257	9.95671876031255	4.52842272938671e-19	3.29570730726974e-16	32.7170896328575	other
HIST1H4A	1.12789152417305	-2.57842845537451	4.84072967056179	2.66556905952925e-06	1.52543454657983e-05	4.16977486565681	other
TMEM189-UBE2V1	1.12373090968049	-0.920905374191401	4.41390664515632	1.69732406107481e-05	7.91186506776141e-05	2.40958390683748	other
HIST1H4E	1.12047699171023	-0.270979254001061	3.25462872054762	0.00134339390568221	0.00390671830910606	-1.6777152152328	other
S100A12	1.11994675964761	2.43047491459709	3.7190205913372	0.000262918085830024	0.000918019574198743	-0.167952022362631	other
FGA	1.07623912914227	0.18457993620305	4.75108844534078	3.97243268218079e-06	2.16735823556142e-05	3.78945091743209	other
ZBED6	1.07043460442134	0.0737755252439524	5.71512048308954	4.16685952084596e-08	3.88574158882677e-07	8.15755952520952	other
DDI2	1.06746229058599	1.04358515798927	9.25948381084968	4.32808282227585e-17	8.23270208659949e-15	28.2633827229123	other
NBPF24	1.05095087857617	-0.0843976107220997	7.19993955529355	1.35244214153365e-11	3.47216702563369e-10	15.9336666225295	other
SELE	1.038952232972	2.16975708563596	3.39965274948739	0.000821678615057512	0.00253624900192655	-1.2252668506557	other
FOSL2	1.03398270795318	5.35566896772845	6.79162665321873	1.37207615100885e-10	2.5046000754348e-09	13.6843005354699	other
REL	1.01873749916705	1.9421782894668	8.07782875902632	7.33999399166896e-14	3.76883924621309e-12	21.0097064598772	other
MT1H	1.00953709531247	-0.571512851666552	2.82441797529252	0.00524038974746608	0.0130069519547501	-2.91500508564484	other
FOSB	1.00474848131266	7.01336624229878	3.55493650933348	0.000476748770333393	0.00156722263680492	-0.721532913374237	other
SERPINE1	0.985636861138217	3.50900238861896	4.58886155259123	8.06676231543223e-06	4.07451823771937e-05	3.1154391490936	other
UBXN7	0.984455815777743	1.54414184617758	8.35987578752203	1.29352867070452e-14	8.76614429915911e-13	22.7016742417988	other
FOSL1	0.981364843598475	2.14043258050514	3.86178040475076	0.000154100846309107	0.00056854619051535	0.331180388151879	other
MGAT5	0.973918193012593	2.28441508542142	8.16045723299821	4.42626970185148e-14	2.47626363652947e-12	21.5025553441	other
NFATC2	0.949276229950093	1.42343357547183	7.47344417903396	2.75095739211181e-12	8.60804309792371e-11	17.481853608379	other
ERN1	0.948817243493186	2.23234581139546	9.56110227585987	6.10121324053363e-18	1.87793370538986e-15	30.1766252651209	other
LIF	0.947838172949985	3.0154912015997	4.32401896312858	2.46699135912829e-05	0.000110208082093537	2.05559428554894	other
TNFRSF10C	0.94060771559178	2.38329276114636	7.16572144423119	1.64695733562511e-11	4.06999501490038e-10	15.7422486231906	other
DDR2	0.937109539556322	1.64058943837821	6.46510613105147	8.27436274298758e-10	1.22776189902842e-08	11.9429921155115	other
ZBTB16	0.93494740703276	2.71096180242343	5.72100501501631	4.04554583710601e-08	3.78315037806243e-07	8.18601682051425	other
CYP4F3	0.932795065730871	-0.914833001018297	4.86976405148516	2.33978753737579e-06	1.35944823284045e-05	4.29414709801239	other
ST8SIA6	0.920731153415956	0.760202600177622	5.13808077257246	6.8355696806098e-07	4.59336013182366e-06	5.47046467370521	other
LOC646862	0.918934683232852	-2.17655459857795	5.95526866803065	1.2280657567102e-08	1.31184382269126e-07	9.33539210461107	other
MGAM	0.912435611574531	-1.07194873168866	5.51528123679829	1.12302440742066e-07	9.25568958927347e-07	7.20351597019723	other
INHBA	0.910263498237954	3.20594337324073	5.97553680963187	1.10611632068905e-08	1.19762490892716e-07	9.43632258373115	other
HIST1H4B	0.906926903069738	-2.3971701742183	3.31599793514847	0.00109325590772956	0.00325680915456221	-1.48839473616395	other
ZBED3	0.903208756793894	1.9152377513548	7.47861797825172	2.66852425651169e-12	8.39632096423857e-11	17.511444233073	other
IL6	0.897792578697935	5.35603797837276	2.85311200042761	0.0048075334168049	0.0120579731718195	-2.83745086420268	other
LOC643802	0.896147360294539	-1.2187971002223	4.14018550219344	5.20713703605916e-05	0.000216109115675814	1.35032014773284	other
TNIP3	0.888165211152198	0.808586691923905	5.01427251686331	1.21298665468255e-06	7.60171606616669e-06	4.92169174799304	other
RASGRF2	0.885270540940997	0.20096612163849	8.01374827825784	1.08476190939017e-13	5.32487671591849e-12	20.629154554203	other
EIF2C2	0.876903729904035	1.47060975943264	9.35048278522183	2.40203570398177e-17	5.29048363801985e-15	28.8383080445883	other
PRKAR2A	0.876807161229273	2.88326139420545	9.07207209461344	1.4457221146204e-16	2.22017820886521e-14	27.0859464468772	other
LIPN	0.874982368179597	-0.830772803735173	4.9914020265453	1.34710854784911e-06	8.36706863912665e-06	4.82143557299077	other
TMED8	0.874390765654722	1.1061507077823	6.09195106841665	6.03990000282053e-09	6.99467583264783e-08	10.0205237122078	other
SESN3	0.871447595422356	1.01008352994454	6.7375633170336	1.85407156312209e-10	3.28533052497888e-09	13.3923399663733	other
TMED7-TICAM2	0.864961744587535	-0.665684254904283	5.54430172306571	9.73850307396184e-08	8.20396592627314e-07	7.34055445850641	other
CDYL2	0.862723476618131	0.346130997511416	8.10794704039458	6.1058849423361e-14	3.26538044887425e-12	21.1890733248618	other
B7H6	0.860969161862418	-0.125051713828524	8.45481718515241	7.16857605958335e-15	5.30950418855601e-13	23.2772023679782	other
CNTN1	0.858569641243861	0.929536487699413	6.66729760928191	2.73625928736712e-10	4.64525803359414e-09	13.0150122981175	other
EPGN	0.858547049240436	-1.44389917502525	3.55163267278744	0.000482395106733228	0.0015829860207033	-0.732455773389554	other
RGPD8	0.856438305454611	0.184519257798236	5.65671336736498	5.5808537761673e-08	5.00328691521824e-07	7.87622606807504	other
HIPK3	0.855303030795445	3.25705492526116	7.96365751972716	1.47061289025676e-13	7.03331119143085e-12	20.332713192212	other
FCAR	0.850285649883793	0.497615225266415	4.64052209327596	6.45011012280456e-06	3.33338664234719e-05	3.32806064259874	other
KLF7	0.849539254384784	2.75526547608643	8.85671143574622	5.71467531580025e-16	6.78425178093478e-14	25.7445125120952	other
KLF2	0.843228907524333	5.3155225220697	5.97376310504316	1.11629655134222e-08	1.20708578636417e-07	9.42748064386707	other
CCNT1	0.840762038755186	1.43436682232036	6.8388318962802	1.05372683708903e-10	1.98629882049925e-09	13.9403771739305	other
C14orf49	0.840654855509801	1.57956418871033	9.88119620569921	7.45857039552225e-19	4.81662930940238e-16	32.2295986019576	other
CXCR1	0.840526471328193	0.458417285247937	3.74341156069428	0.000240241182120887	0.000846788196993374	-0.0838182649647043	other
PROK2	0.839449740230795	0.0293645458943988	3.62393840322004	0.000372111456086272	0.00125478921503387	-0.491381162215151	other
SGPP2	0.837739098973518	2.73109623053755	6.65432642104575	2.93932877002854e-10	4.92506749564642e-09	12.9456228242723	other
ARL5B	0.837060552056065	2.10441834304377	5.94610986017569	1.28740214577351e-08	1.3682428265462e-07	9.28986011938663	other
PTPLB	0.834070477284413	3.69233015840622	7.49016228279554	2.49328944168509e-12	7.97995639854048e-11	17.5775096065243	other
FAM160A1	0.830346639863366	0.42157440453961	8.39268837840345	1.0551724780438e-14	7.46549913598492e-13	22.900250722141	other
ASXL2	0.827525340909859	1.99073723754444	8.62727659162872	2.43583690023195e-15	2.20397156070176e-13	24.3299681884681	other
C9orf153	0.825933808032384	-2.29767051726448	3.23882666925315	0.00141591704426979	0.00408568098673193	-1.72595242038727	other
EXOC6B	0.825635712956773	2.04241352755547	7.81905315675901	3.52225797811368e-13	1.47030115450486e-11	19.4821196952319	other
RND1	0.823650753793534	4.31048071842638	3.0460459467924	0.00264706557830894	0.00711566255264386	-2.29742237181952	other
SPRED3	0.817639711317224	-1.2115061164516	3.30740056177778	0.0011254706056671	0.00333970084528657	-1.5151068828048	other
PPM1L	0.815155201971874	0.312208478661689	8.32904924134545	1.56580193336442e-14	1.04007772073758e-12	22.5154393861293	other
EFCAB4B	0.810918610350761	0.307530009275973	8.17538098571882	4.03883595041438e-14	2.307374572491e-12	21.5918242841937	other
NR4A3	0.809046862925892	3.79226096959519	3.33252230966834	0.00103373840659483	0.00310492502924653	-1.43688015245143	other
RASEF	0.808225159304892	1.71622139710842	6.82530782526183	1.13663479178288e-10	2.12345198433634e-09	13.8669033756233	other
USP49	0.807746467701558	-0.306097292864887	9.52969008698548	7.48969393648455e-18	2.19947345268096e-15	29.9763695691344	other
STON2	0.80365191576215	-0.586119371928969	6.57803210628724	4.47097644553005e-10	7.14801095718506e-09	12.5391821890405	other
MICAL2	0.802337061277828	3.16511520485569	8.09320951024963	6.68167859221788e-14	3.50610087633653e-12	21.1012651687968	other
RUNDC2A	0.80146271143276	1.30835549716822	8.68729786117263	1.66945270738584e-15	1.64382169817245e-13	24.6985132860053	other
SULT1B1	0.801271661438899	-0.326453942680176	4.96393697519807	1.52723539214782e-06	9.32007056159481e-06	4.70150255126397	other
IL8	0.800901226706286	5.2011288663698	2.87160523411746	0.0045461085619483	0.0114708036205084	-2.78708642212781	other
KCND3	0.799323358237198	-0.465954831420135	6.88498994866392	8.13178788200888e-11	1.5848518632946e-09	14.1918007859673	other
THBS1	0.797590972074092	5.83865416852461	3.97518890566124	9.97293128954266e-05	0.000387414474021013	0.739103138598185	other
CSF3	0.795012204158684	2.63292727610216	2.39880888076142	0.0174122049687504	0.0370111617742112	-3.9797794924632	other
TTBK2	0.794713028186236	0.457292766293356	8.121221120161	5.62950250580867e-14	3.06945415129418e-12	21.2682274916694	other
C4orf48	0.789457757083019	3.31776443005306	3.31797191257664	0.00108598166936222	0.00324068451045754	-1.48225285540029	other
PROX1	0.785353034771166	-1.1168218109978	5.85996821024277	2.00200527061873e-08	2.0322356716123e-07	8.86396893565677	other
NTRK2	0.784107110027081	0.55029392981501	4.58477999657669	8.20993801518007e-06	4.13684986261587e-05	3.09872142166025	other
SGK196	0.783910836870017	0.0461343831997798	6.31463739381685	1.86044510253985e-09	2.48936775151195e-08	11.1588411859089	other
IKZF3	0.780366446605832	1.0964698443035	5.70579500603064	4.36642663280049e-08	4.04704404243895e-07	8.11250419171564	other
RAD54L2	0.779586173670514	1.95627241767103	10.5130679805934	1.11003259751372e-20	1.68916687725292e-17	36.3408038474435	other
TNFSF18	0.778892736892643	-0.627140054517576	3.62447254648437	0.000371393131592478	0.00125261930883064	-0.489584535102045	other
GTF2A1	0.774587928224559	2.40143645152009	6.67542975543475	2.61605685685878e-10	4.47311778544359e-09	13.0585577363296	other
LNPEP	0.773303614210324	0.847322691285514	6.68900221810657	2.42691371293695e-10	4.1967054381045e-09	13.1313072994771	other
GPR97	0.768455640985291	0.0383024967138702	4.63156904773918	6.70589682424768e-06	3.45703747893692e-05	3.29107654293727	other
C10orf12	0.766897355559457	-0.488885448423318	8.00472834008774	1.14594065018861e-13	5.59239082901083e-12	20.5757066227374	other
MYO9A	0.76583784865146	1.06549466757372	7.57597606810218	1.50235026596022e-12	5.10098196793269e-11	18.0703097764075	other
MPZL3	0.761665474736383	2.31383547409786	7.80270777142164	3.88586254195397e-13	1.58261443040797e-11	19.3864662112221	other
ETV3	0.761116333148313	3.48300858801866	7.89995448397095	2.1627776368987e-13	9.6359557773219e-12	19.9570395844974	other
PTGS2	0.76024249682098	4.65929889027909	4.4320604782656	1.5727828708871e-05	7.3976739174552e-05	2.48179494561989	other
CYP7B1	0.760104356924369	0.945662596332093	6.04299745528406	7.79682528424694e-09	8.76501399818734e-08	9.77393406409281	other
EGR3	0.759649033172217	3.36659187053461	3.91278937274265	0.000126856479998342	0.000479226048000959	0.513415708804863	other
TSPO2	0.759424369120918	-1.96394111374036	4.1413845056271	5.18223239764519e-05	0.000215249101995491	1.35483779816007	other
ATF3	0.757942889538205	5.72456795466716	3.91785151832487	0.00012441770889818	0.000470969703583589	0.531611679915175	other
EREG	0.757842367117888	1.24916230421679	3.90318460354707	0.000131609081298997	0.000495503951693806	0.478946136490827	other
C2CD4B	0.757413994362746	1.80074831602696	3.81492589544672	0.000183941505062837	0.000665873021895942	0.16558608713749	other
NCOA2	0.755975041493705	1.86698575774862	7.18143446264176	1.50459162936997e-11	3.78158547808166e-10	15.8300838624457	other
EGFR	0.754950903400075	2.89751957220366	7.48894763512745	2.51117808040172e-12	8.02187211600085e-11	17.5705558773865	other
ITGA9	0.754561823522488	2.09291337710739	6.97187893197618	4.97945173394248e-11	1.03846718794243e-09	14.6678076497245	other
HAS2	0.749119352098278	2.39932555402764	3.41811638011662	0.000770926531512183	0.0023965765492013	-1.16640980725218	other
SERPIND1	0.748345664593128	0.431748992801296	3.80265737295874	0.000192615822808953	0.000693077441530324	0.122512191783735	other
BICC1	0.746870867225065	1.59876008442601	6.14822728285474	4.49638357415673e-09	5.38616393743495e-08	10.3056412564724	other
ARG1	0.746332571774859	-1.84110326752511	4.74652287327058	4.05339918180181e-06	2.20649915135547e-05	3.77022949457629	other
BHLHA15	0.745048369226735	0.483824783641129	4.1277618234887	5.47200997080696e-05	0.00022610707208427	1.30357390058967	other
DOCK5	0.743034278299803	1.94946009399763	9.06944781503351	1.4702500762602e-16	2.23731963877449e-14	27.0695242820662	other
CACNA2D1	0.742021453039049	-0.218624412310166	5.88073000312289	1.8005855516642e-08	1.84004893463413e-07	8.9662261483902	other
SCGBL	0.740763411407266	-0.949106153205238	2.44906585116902	0.0152264001395436	0.0329465759999767	-3.86248968006727	other
ARL10	0.73659008999519	0.12421911929315	8.10461860052151	6.2314695534172e-14	3.31138313824287e-12	21.1692353460429	other
DOC2B	0.732515013820278	0.925910704606336	5.81583210543503	2.50618866423464e-08	2.47937896280282e-07	8.64741830593001	other
FAM168A	0.731843126926679	3.04442774050864	8.57300833599868	3.42444661905386e-15	2.91717934379527e-13	23.9976926439104	other
C11orf96	0.731744217716509	5.42069081605678	4.10561438836337	5.97640854478125e-05	0.000245253990269903	1.22053103489813	other
UGCG	0.730823755977989	4.00229057295356	7.17809684934044	1.53377817642553e-11	3.8319272977891e-10	15.8114175752559	other
GNAQ	0.730491938127842	4.72817629654271	6.24092924035711	2.75515437382347e-09	3.5044474972212e-08	10.779088184577	other
ZNF727	0.729800876980911	-0.656989995026241	5.92263127427066	1.45263005558264e-08	1.52640141245435e-07	9.17335769213989	other
SLFN5	0.725719449135022	3.33174832647047	7.11865576288937	2.15780048347647e-11	5.06583762873949e-10	15.4798100068869	other
CXCR2	0.725625107374639	1.61386419612822	3.87001905025325	0.000149353297347326	0.000553838024877466	0.36047596238942	other
SLFN12L	0.724205719617474	-0.483075568035057	4.85275074355657	2.52568652687109e-06	1.45383310774743e-05	4.22119846653958	other
CYP1B1	0.72414497390335	3.19820128335218	5.65430609698137	5.64822699657809e-08	5.05051665041243e-07	7.86467465936352	other
SOD2	0.722888031554853	7.12472579255082	5.52062518886458	1.0939753058022e-07	9.04298895991257e-07	7.22871190644869	other
BRAF	0.722642344898197	1.20357430401169	8.71820097995923	1.37377685486101e-15	1.39367580445566e-13	24.8886878774614	other
ITGA8	0.722507833894942	2.9339100124229	4.76649455297259	3.71058797337883e-06	2.04583439019724e-05	3.85441890718453	other
OCLM	0.721848309402532	0.122636707776568	4.70347543623786	4.89941943082906e-06	2.6217358548817e-05	3.58971165022858	other
ZKSCAN1	0.716397621135291	2.35054803820709	7.92304234323421	1.8809352557011e-13	8.53251361658013e-12	20.0930218624751	other
PADI4	0.716110265743763	-0.555514776378817	4.08995333498361	6.35954368929276e-05	0.000259513412518458	1.1620344658195	other
EIF2AK2	0.713687916105485	3.10920019853971	6.97469649288503	4.90060201915815e-11	1.02667305630398e-09	14.6833021003329	other
LOC342918	0.712931438466856	-0.541944024734021	3.51128911364535	0.000556609655578565	0.00179970813689967	-0.865118958669385	other
TAC4	0.712100733588555	-1.69576575451291	2.8018118318677	0.00560607983906018	0.0137878593044414	-2.97559769672389	other
BTBD8	0.711710390620714	-1.07436735654366	4.50948964438024	1.13343575048303e-05	5.53459189828921e-05	2.79247658676137	other
NUDT4	0.708686011234889	2.81761909492186	8.66726921689131	1.89398399108796e-15	1.82203436935755e-13	24.5754116820157	other
ADAMTS4	0.707083467995841	3.27538175970116	2.30230847502613	0.0223978232035034	0.0461266194147937	-4.19856769213694	other
ROR1	0.706506343450986	1.90824558003335	6.28108201016974	2.22536710562095e-09	2.90564898447652e-08	10.9855993656609	other
ETV3L	0.70079745472608	-1.47854136429522	9.26364397553994	4.21332023829907e-17	8.10652499642391e-15	28.2896214824746	other
MICALCL	0.700589320238305	1.78545179005936	6.56565820673986	4.78441651197926e-10	7.55531584849253e-09	12.4735382738074	other
ADCYAP1	0.699572170627821	-0.251038077809293	3.09476503923588	0.00226617823227434	0.006193233866129	-2.15598671557194	other
ODZ3	0.694209748136363	-1.04182351468502	7.03886835080562	3.40366119541006e-11	7.46708843380982e-10	15.0371894107	other
PLCXD2	0.692700580894219	-1.1978751348941	5.66779032966969	5.28081944033487e-08	4.7645873065638e-07	7.92942429732334	other
RNF24	0.692052092183982	1.83593540055479	8.48525532376598	5.92906355172163e-15	4.51120885419402e-13	23.46233085325	other
DYRK3	0.690403116649697	2.61057538765801	5.61743160721376	6.78513880782088e-08	5.96201776924482e-07	7.68816693539675	other
DGKH	0.690378220487462	-0.630727419666539	7.57320511030115	1.52719676431783e-12	5.17484749755386e-11	18.0543504018446	other
C3orf36	0.688904075123822	0.128659581116025	4.55092265854933	9.49577376174855e-06	4.71801000290618e-05	2.96050321566841	other
ZC3HAV1L	0.686767867281171	1.38823946063674	7.41938023122654	3.77805747232037e-12	1.14983461871219e-10	17.1733082497128	other
MMRN1	0.686688679866735	2.91950790329304	4.05888765170938	7.18998219561471e-05	0.000288893691724423	1.04655306237729	other
COL14A1	0.686527683250256	3.15639255466491	4.18197853541176	4.40311028371815e-05	0.000185932550552871	1.50843115702048	other
GPR27	0.685977315837545	-0.858525503743721	4.70053351820647	4.9630790464235e-06	2.65167507686189e-05	3.57742216021925	other
ZNF81	0.685517522200825	-0.440961561554216	8.06969346699204	7.7137716981897e-14	3.94864906593264e-12	20.9613125157491	other
KIAA1958	0.685315470004497	-0.135595739850129	6.84828699641337	9.9933164284502e-11	1.90521780974747e-09	13.9917968251832	other
CCL3L1	0.684280699257469	0.365402553945816	2.05762211095454	0.0409874118941931	0.0772708962379658	-4.71509286193766	other
PCDHGB7	0.682850858172515	2.02063386012417	5.67220497193856	5.16568544330835e-08	4.6815597528716e-07	7.95064658326744	other
KCNA3	0.680376255723034	1.79059837714468	6.34295600448929	1.59872949679243e-09	2.1810214382077e-08	11.3055120500107	other
KIAA0889	0.679761962162672	1.92355819658363	9.76966926042704	1.555090220849e-18	7.23073755744206e-16	31.5118225505843	other
SKIL	0.679149540837678	3.46627832721885	7.03146338764432	3.55021161700318e-11	7.72782734161459e-10	14.996256953255	other
LHX9	0.678925211983528	-0.331109051106942	4.15321589467168	4.94250528189015e-05	0.00020636716366565	1.39947493205401	other
FAM157A	0.678652562879347	1.08231897435788	6.44423763426226	9.26477405545173e-10	1.35325526103147e-08	11.833532832022	other
CLMP	0.67852660751251	1.85991606847197	5.52907184398322	1.04954876399904e-07	8.73985642850057e-07	7.26857246508265	other
PYGO1	0.678092084242876	0.295674830250822	5.77537083509619	3.07624189405946e-08	2.95938006118743e-07	8.44989756845095	other
C2CD4D	0.67787827448977	-0.763575762495325	6.82768837815255	1.12158891425739e-10	2.10003096596806e-09	13.879830145964	other
AREG	0.677649698294798	3.59275289218684	3.40332435550408	0.00081134384987487	0.00250943915429701	-1.21358520930272	other
HIPK2	0.676730737763791	3.10128193795253	9.12734262804653	1.01395955382961e-16	1.64783193898581e-14	27.4322413799119	other
MAP3K9	0.675009173570559	0.51873702536565	7.70285160839153	7.06631053913205e-13	2.68552943092751e-11	18.8043313248855	other
PDZD8	0.672193712847334	2.12553474629549	8.09377347149929	6.65868589930413e-14	3.50502337322175e-12	21.1046239143553	other
TNFAIP3	0.671837718730685	4.65513268520967	5.05114600047408	1.02356599297518e-06	6.53699777047368e-06	5.08406829760956	other
ZBTB37	0.671756465608347	-0.0983482246982501	6.64962940899022	3.01646183960046e-10	5.02913891763666e-09	12.9205166896543	other
PCSK5	0.671342741331627	1.79901910499244	7.0630353169466	2.9656679547705e-11	6.67235428694937e-10	15.1709512128636	other
HELB	0.67114453496153	-0.453643438923071	6.62509741777822	3.45285459791728e-10	5.64978818323924e-09	12.7895682784387	other
ZSCAN23	0.667689710383852	-1.3996696426178	6.10041761933875	5.77822806591221e-09	6.76375941225905e-08	10.0633067506291	other
KCNB1	0.667285616926594	-1.73722214607078	6.22156168587462	3.05316303499068e-09	3.8225053135908e-08	10.6797885863465	other
GREM1	0.667116685342853	-0.604632232366275	3.07751472661404	0.00239484264444541	0.00650767386775516	-2.20629791836664	other
DKK2	0.667112107540033	1.84474344569297	4.0962555056559	6.20263000022155e-05	0.000253604845075009	1.18555162097	other
ATF7IP	0.666893254913665	2.59172927686355	7.65440409919873	9.43190392581728e-13	3.44717554179597e-11	18.5232920785225	other
NIPAL1	0.666869176893272	-1.18155344166084	5.13487781499756	6.93859751705188e-07	4.6569841153942e-06	5.45614021284854	other
C20orf94	0.666167737657176	0.405496656347171	7.02649052637264	3.6521036986177e-11	7.9289966032635e-10	14.9687825085084	other
CXCL1	0.662725572664843	4.46814925053986	2.75525096642698	0.00643334516602533	0.0155663146478893	-3.09898480342307	other
NFKBIZ	0.662603516659432	5.39009539888669	5.17399365499859	5.77744787794105e-07	3.96672272472745e-06	5.63153630601382	other
AKAP12	0.662590943767464	3.63795873578246	4.76543193446166	3.72809963878025e-06	2.05210982747591e-05	3.84993251723807	other
ZNF736	0.662432118339159	0.575654444786811	5.51844910405457	1.10571470377009e-07	9.13551748588724e-07	7.21844986907207	other
FAM47E-STBD1	0.661767845975016	-0.476673745085322	3.21476800048526	0.00153334775146598	0.00438522262289236	-1.79899029528315	other
NBPF10	0.66098387611079	3.58002278075032	9.29746129788104	3.38596691143942e-17	6.93060694523431e-15	28.5030726821632	other
EGR1	0.660475783821796	7.66228746386053	3.27834472954845	0.00124100728964897	0.00363716070550923	-1.60492653774394	other
CLOCK	0.659829434621853	0.943181264915765	6.49475009809559	7.04407618249677e-10	1.07582838703297e-08	12.0988663015151	other
DMBT1	0.659724853100336	4.5188323759305	3.62945993197037	0.00036474877855073	0.00123294220600983	-0.472798017997346	other
KIF26B	0.659619937298422	-1.24069801875976	5.85799470055553	2.02226085805099e-08	2.05031038782044e-07	8.85426187455471	other
CMA1	0.658868082585648	0.200659105444371	2.68742253837873	0.00783724208292665	0.0185093727220361	-3.27531399700278	other
TAL2	0.658674524517517	-1.7928290958032	3.1850000444995	0.00169115260266194	0.0047785623592097	-1.88868494766304	other
PANK3	0.658268941994078	1.6581644603592	6.44857855154936	9.04959555776245e-10	1.32297973835271e-08	11.8562832328485	other
MXD1	0.657602515191744	3.17377743984934	6.10381946020248	5.67624800356002e-09	6.66302351553935e-08	10.080508066283	other
GPRIN3	0.656402116739589	1.24478907421834	5.12631464195352	7.22150503359744e-07	4.82173006611039e-06	5.41787653923566	other
ATL3	0.655922721349009	2.65446169093815	7.48664652262307	2.54541604777502e-12	8.08495620943191e-11	17.5573839164544	other
CCDC169	0.655789988178869	-1.72860566947585	3.27612301294451	0.00125028127007877	0.00365946112604451	-1.61176540301557	other
ZNF121	0.652585017101089	1.96682375155712	8.90975929084085	4.07825570257278e-16	5.09447180637058e-14	26.0737426627728	other
KLHL11	0.652542793051278	0.130518472879193	5.63288524080553	6.28379088427264e-08	5.57120633537287e-07	7.76203922924126	other
SOCS3	0.652361560281541	6.70692762497819	3.5216991821164	0.000536495414770526	0.0017403869666364	-0.831014229658343	other
PDE3A	0.651054217136948	0.363243120866531	5.24656892104256	4.10265607154118e-07	2.92107018211517e-06	5.95960321314837	other
RC3H2	0.647809159009796	1.60963170915749	6.42575710926311	1.02385181168984e-09	1.478710567375e-08	11.7367871891375	other
CLDN20	0.646191186862718	-2.02184438815647	4.3001599776778	2.72183246842036e-05	0.00012018136029778	1.96263504699603	other
ZNF141	0.645131193375895	1.58118621236799	6.04041529366759	7.90225768827279e-09	8.86567637024117e-08	9.7609643327038	other
KIAA1199	0.643409729291551	0.736166373623108	5.2860186535592	3.4013895380398e-07	2.47670192363689e-06	6.13935711986596	other
ENTPD5	0.642983815106908	1.92243197506442	8.50131616755776	5.36329571130358e-15	4.23472674110899e-13	23.5601335593486	other
MAFF	0.640507598443846	4.63991018443285	3.97523016193477	9.97133557818737e-05	0.000387414474021013	0.739253354142809	other
FEM1B	0.639370794989952	2.71135343671782	7.66082628271301	9.07816618769912e-13	3.34712387259682e-11	18.5604934456337	other
ELK3	0.639084321918706	3.99829086181523	6.60825126401089	3.78791957533883e-10	6.1678974485989e-09	12.6998196466655	other
TMEM88B	0.638997342766004	-1.03574517457415	2.38433716047672	0.0180910256564735	0.0382162643189943	-4.01312954772696	other
ALG11	0.637872532050033	2.26972805976172	7.18263027203274	1.49426853761252e-11	3.77898200133585e-10	15.8367728701722	other
SCGB1D2	0.637644563154852	-2.84928921008061	3.50634786484631	0.000566402900810944	0.00182784232825803	-0.881276142486226	other
STOX2	0.636347613406898	-0.556715011300343	6.45093420269832	8.93489022810701e-10	1.30964209744556e-08	11.8686330940844	other
CLSTN2	0.636037167135386	-0.184237970097015	4.44857725611082	1.46713818358511e-05	6.97286372942396e-05	2.54770289806177	other
SFT2D2	0.635975261129422	3.11513437816393	8.75901087786111	1.06153092348898e-15	1.11056038301762e-13	25.1402616433196	other
F13A1	0.634669320999048	4.06979706320803	4.21830886563262	3.801897983233e-05	0.000163053984989334	1.64694557306403	other
NBEAL1	0.632374598465384	-0.316063407315109	5.9892356588797	1.0304957637317e-08	1.12301227793651e-07	9.50467159337012	other
RBM14-RBM4	0.632122692204916	4.21096855085995	4.36080531637123	2.11836667973688e-05	9.62784139346065e-05	2.19974558041361	other
ZFP92	0.63166520587667	0.345600901136208	5.32667573052492	2.80104799877398e-07	2.08756644930889e-06	6.32565494418813	other
SLC30A1	0.631511628157774	2.42683419444068	6.22910609953183	2.93349357665941e-09	3.69478923850277e-08	10.7184455332296	other
ZNF192	0.630993842320784	2.00426918047058	6.81337896407686	1.21507553857018e-10	2.25489461642197e-09	13.8021686654991	other
RCAN3	0.629059251836135	2.51197121031273	7.92615149179533	1.84587181423785e-13	8.41908672984398e-12	20.1113491135987	other
PKHD1L1	0.628166513309883	0.438652389526258	4.82171670679514	2.90223488853072e-06	1.63957171107377e-05	4.08864416804177	other
TRIM44	0.626271948481072	4.08751079717422	8.50611479251143	5.20489382915989e-15	4.12913354532263e-13	23.5893706763381	other
AR	0.625022477341022	-0.167770770717494	4.94189766999306	1.68845361895228e-06	1.01848739198711e-05	4.60563004178857	other
PTPRG	0.62259221847778	2.19000091443575	5.3445239937677	2.57133446679827e-07	1.92845881867971e-06	6.4077712828477	other
RNF152	0.621671096209748	0.741047550206587	5.51172282353877	1.14278334567725e-07	9.40464622580704e-07	7.18674833954995	other
GALNT5	0.621165346174399	2.59520443917351	4.91219264574515	1.9320349860086e-06	1.14682034151766e-05	4.47693116220372	other
ADAM12	0.620053707452165	-0.63216222573171	5.03668961365508	1.09413515081653e-06	6.94002587704357e-06	5.02029992424625	other
ADAMTS12	0.618948376117283	0.0988334921371556	5.70239984811474	4.44137825398528e-08	4.10514801730865e-07	8.09611360678797	other
LMBRD2	0.617709196694025	0.831692171452676	5.86760576942883	1.92546944213896e-08	1.95810650011932e-07	8.90155690124934	other
KIRREL	0.616876750920778	2.72121948823533	4.99825921014273	1.30545479681815e-06	8.12946720384637e-06	4.85145825489999	other
SMN2	0.616796205948217	1.60411329089148	3.86097794430209	0.000154570841961385	0.000569903375240447	0.328329786671389	other
ADAM23	0.615841898742224	-0.405472658486767	4.49063406872431	1.22802834260571e-05	5.94790695222133e-05	2.71641938769181	other
PLXNA4	0.615461699672099	-0.534760495942579	5.47174037853584	1.38946760645102e-07	1.11926363158727e-06	6.99888438331614	other
MSI2	0.615071157512271	2.99163386458429	6.29711848391092	2.04295626399128e-09	2.70974999230983e-08	11.0683185611331	other
TREML4	0.614380883636213	-1.6926417234979	5.09700307350841	8.27722486402125e-07	5.4206755476859e-06	5.28726590761726	other
FCGR3B	0.613023338771376	3.38876746306045	3.36307823654953	0.000931566131198634	0.00282721947206657	-1.34102347190726	other
ZNF460	0.612794996191052	-0.465294976922532	6.64350305917434	3.12006691192093e-10	5.16734480183125e-09	12.8877870221416	other
AMY1B	0.612393862141543	0.885730612423895	1.85392710808989	0.065294404800342	0.114473979288605	-5.10273656111503	other
LOC100128542	0.612064090262816	-0.40914331305923	2.26880360970261	0.0244005743449958	0.0496766253905236	-4.27254592291961	other
LATS1	0.610753111339275	1.94683402820579	6.92655253709551	6.434042167161e-11	1.29758351609769e-09	14.4190538874922	other
CXCL3	0.610576380959974	4.28278403633642	3.08063358049578	0.0023710921305444	0.0064473215031161	-2.19722048248443	other
VWF	0.609912911934935	5.66229501867079	4.31868386948397	2.52190923637116e-05	0.000112368296959036	2.03477113060161	other
SIK2	0.608077057189658	3.32624936971132	7.54218507310774	1.83465162979568e-12	6.09330032364087e-11	17.875901766209	other
CCR3	0.607910178856191	-1.47148436077502	3.66308752310246	0.000322789395665828	0.00110358898979785	-0.359091449308969	other
ERC1	0.60614855060628	2.60606382166985	8.44291403472929	7.72040445004675e-15	5.64331223097522e-13	23.204886488543	other
PTX3	0.605866450960131	1.28325627943732	3.01358567490128	0.00293268903919207	0.00779829735139572	-2.39052839573552	other
PCDHGB3	0.605864397171343	-0.784458825766859	6.42458708102605	1.03034446567792e-09	1.48680482853299e-08	11.7306680541091	other
CCDC75	0.604558849130531	2.85415833751572	6.28620514540237	2.16541979665126e-09	2.83179390438637e-08	11.0120105406485	other
ZNF366	0.604033285692904	0.941588537474838	5.31446781284646	2.96954545152549e-07	2.1955486445709e-06	6.26960536813471	other
CDKN1A	0.603775710291269	6.07695475906244	4.020468577671	8.36038956330673e-05	0.000330838205437805	0.904759101298654	other
DDX21	0.603596122247382	4.26326702575046	6.53172294960799	5.75921178289591e-10	8.90974547448194e-09	12.2939082528387	other
MDN1	0.60272065103713	1.3772148722706	9.38406107769641	1.93196646893511e-17	4.4300255785623e-15	29.0509662406697	other
LRCH3	0.602304588772753	2.4306516736228	7.6986489742397	7.24580759087555e-13	2.72556344412732e-11	18.7799157942838	other
GTF3C3	0.60035577803431	3.17742124985574	10.2190663483521	7.93309062752379e-20	8.29950025088255e-17	34.4190345840878	other
MT1G	0.599370509467988	4.3962107171774	2.78282123288505	0.00593105386894674	0.0144870729187654	-3.02615308379722	other
MAN1A2	0.598661795768761	2.24314438120972	6.7620280394211	1.61820892863779e-10	2.90323679061821e-09	13.5242823866406	other
SLIT3	0.597874336723056	3.682569486836	4.83641725029058	2.71755366304344e-06	1.55094206497389e-05	4.15135142912747	other
CSRNP1	0.596607948024718	4.99637106387599	3.82435210085734	0.000177529636182015	0.000645033336238496	0.198761509933562	other
MOBKL1B	0.594802825266638	5.29994235953504	7.69282500554666	7.502030729014e-13	2.8093175027509e-11	18.7460924087722	other
GPR135	0.59411392812254	-0.447485477765178	4.87738147465404	2.26091189385853e-06	1.31865519830306e-05	4.3268728124059	other
WT1	0.593793340857239	-0.507099672334594	2.22707510524339	0.0271122706839756	0.0544359240708969	-4.36324530392577	other
S100A8	0.592930024772053	6.87593513886781	3.83553634982597	0.000170196645296524	0.000621628113815952	0.238215190194837	other
OTC	0.592336562608875	-0.944370762804773	3.95380737253434	0.000108334406849871	0.000416684199508271	0.661429613188202	other
RASA2	0.591972102349753	1.69180330340478	6.26738247387591	2.39378787565035e-09	3.09896482989259e-08	10.9150434950212	other
FBN1	0.591727038231812	2.91301485346189	4.37337375616092	2.01048270673848e-05	9.19242557445929e-05	2.24922487090216	other
NKD1	0.591500291082021	1.78779080754407	5.44494446336151	1.58308806632177e-07	1.25708307125997e-06	6.87353434422721	other
FUT11	0.590922777533236	3.08682722826297	8.18982661256093	3.69587874486729e-14	2.14066831523645e-12	21.6783065667647	other
EVC	0.590741002970923	2.41435998210267	7.37302107436972	4.95454085130469e-12	1.44484423884999e-10	16.9097074911129	other
GOLIM4	0.589943700993576	4.66158121857083	6.73719633502817	1.8578556191642e-10	3.28738321450206e-09	13.3903629866695	other
C2orf61	0.588950437244816	-2.54897976531898	4.54232937795821	9.85177707117287e-06	4.87607617960859e-05	2.9255528269384	other
GFOD1	0.588854930096856	1.94982921811398	7.58152709769814	1.45377170753983e-12	4.9662621658182e-11	18.1022903202387	other
TCP11L2	0.588758634477222	3.12128899959503	6.45323129702972	8.82441283190011e-10	1.29685554339926e-08	11.880678726022	other
PREX2	0.588482789262416	0.461185135944486	5.02546849127527	1.15214221162839e-06	7.27213743606624e-06	4.97089858544192	other
ART1	0.588169270499021	-2.06894309906004	3.87370061939016	0.000147276947370981	0.000546865311012169	0.373584357641362	other
SH3PXD2B	0.587921823551083	2.35162550539269	6.39794219236263	1.18965274731735e-09	1.68902437127609e-08	11.5915108510351	other
FAM157B	0.587443888260584	0.691384944674274	6.09344745874045	5.99282136591131e-09	6.96140436113736e-08	10.0280823554	other
NAMPT	0.586714839198646	6.02990720559217	3.7490863820943	0.000235237038120357	0.000831074879927532	-0.06417569928748	other
FAM171B	0.585535641249889	-0.0756091186259773	5.39461354891217	2.02030298808701e-07	1.55914484636185e-06	6.63930045210628	other
GANC	0.585318619198772	3.02698607799334	7.33302806057621	6.25547647030226e-12	1.77174992616564e-10	16.6830347817185	other
LONRF3	0.585086293143332	2.1125469258885	6.34168534733421	1.60965629940997e-09	2.19235449925334e-08	11.298921822975	other
ZNF699	0.584439701660418	-0.0264943419335614	5.1632226958969	6.07685200777987e-07	4.14838416233294e-06	5.58313933249181	other
NOS1	0.58381408090202	-0.839622873682436	4.86316572961284	2.41025744317934e-06	1.39554823041781e-05	4.26583168549224	other
ZC3H13	0.583605437601157	3.4325113194297	8.24760965538363	2.58973968856276e-14	1.58210411119898e-12	22.024954697253	other
CXCL2	0.581981704479257	6.69489067322164	2.5164729080315	0.0126782318506893	0.028131087347387	-3.70159647122217	other
PAPPA	0.581576148600332	-0.368710096015586	4.77682556689626	3.54442649141814e-06	1.96522540708341e-05	3.89807745108098	other
SLC6A14	0.581455928214329	3.79194601984735	3.43210272916088	0.000734450372528858	0.00229493462493197	-1.12163777265651	other
C9orf41	0.580989444844965	1.78525562319783	6.89195198116287	7.81941407093823e-11	1.53433878250083e-09	14.2298106427105	other
COL8A1	0.580868000535061	3.74249510183765	4.70193550008828	4.93264287738137e-06	2.63709706561759e-05	3.58327800499449	other
2025-03-08	0.579718338195377	3.0535678102161	7.1035246216084	2.35310894376261e-11	5.47065147356143e-10	15.3956491195655	other
NCOA7	0.579080093556185	5.43354657649748	4.1586686612378	4.83562298502891e-05	0.000202459962847421	1.42008263756424	other
BICD1	0.578113790171118	1.03006818702611	7.10560251697703	2.3252890645429e-11	5.42859325681779e-10	15.4072004832111	other
FILIP1	0.578025800830614	2.02080422639398	5.81259131336548	2.54775516701304e-08	2.51603974870981e-07	8.6315623285877	other
SPP1	0.577610386887119	2.79396375228585	2.15326944400939	0.0325534280686183	0.0637100236689584	-4.51975071039606	other
C2CD3	0.575508318497934	1.50772434390256	8.50800060007428	5.14392177137444e-15	4.10019554909699e-13	23.600862535626	other
CD84	0.575403404352177	2.05013709702311	4.87297634071246	2.30620603443587e-06	1.34086776000077e-05	4.30794278958741	other
RELN	0.57448625505173	-0.78690240420964	4.60889736545973	7.39811700566142e-06	3.77207068406233e-05	3.1976763344693	other
ITGB6	0.573166962734619	3.89478749293923	5.18900121240261	5.38406110329765e-07	3.73802566603481e-06	5.69909562672975	other
NUDT3	0.572748077245773	3.65451561141368	9.60686038981293	4.5240460665154e-18	1.61123419377449e-15	30.4687375207062	other
PCDH9	0.572315353364895	-0.206365956444781	5.06645027359919	9.53672737792117e-07	6.14691103500279e-06	5.15172820310769	other
PCDHGB1	0.571028240390461	-0.917488004129231	5.41898382039892	1.79563050300947e-07	1.40650720589029e-06	6.75251861734716	other
NEU3	0.570993244148128	1.59838055482277	7.71918136478576	6.40965740565284e-13	2.4551774671218e-11	18.899265713794	other
MAB21L3	0.570814933903655	1.05588615068456	7.11147118142504	2.24845702027291e-11	5.26390518354521e-10	15.4398358413675	other
GPR75	0.570519454988693	0.787794538462958	7.77201067258491	4.67195337672895e-13	1.86199589459681e-11	19.207101567043	other
IL7R	0.570044325699739	4.37195797793637	3.71060521038944	0.000271200831668395	0.000942046042002789	-0.196869779051968	other
GRAMD1B	0.568566606067726	0.405155014451912	6.23048132746634	2.91218126932005e-09	3.67347417235481e-08	10.7254954027613	other
SLC9A7	0.568305182269355	0.183093319288802	5.4275053549162	1.72296844487259e-07	1.35275651025902e-06	6.79219537080132	other
AHNAK	0.567746945570623	7.2130705087838	6.99503812152381	4.36673072954408e-11	9.29958087555195e-10	14.7952745673257	other
MAN2A1	0.567425303955073	2.29118813782912	6.63359439823462	3.29509452511219e-10	5.42163727493705e-09	12.8348900794835	other
C9orf102	0.567154433053291	-0.0276343309223565	6.67234839310796	2.66097865965798e-10	4.53585761548013e-09	13.0420540307958	other
MTRNR2L4	0.566657000707855	-2.25645750427217	4.05301346883714	7.35821581425714e-05	0.000294804151543442	1.02479977739336	other
RORB	0.565059942750771	-1.08048484260079	5.90770136020728	1.56831339930115e-08	1.63055888142248e-07	9.09943855097021	other
GXYLT2	0.564661196105304	1.61023216564715	5.28673192548402	3.38985107892465e-07	2.47029678755419e-06	6.1426163558671	other
MMP1	0.564070287916346	0.280138223029234	2.5482204384082	0.0116156054810751	0.0260285970746608	-3.62440386599118	other
CCDC80	0.563723895841437	4.66790345659272	3.01735571348326	0.00289811825316428	0.00771986019091611	-2.37976122036469	other
EMR3	0.562364881574205	0.606838469037137	3.07616760332982	0.00240516889691778	0.00653361281491507	-2.21021615493504	other
SGMS2	0.562206746429018	4.10886136890651	4.8687753573997	2.35021830621096e-06	1.36456136759158e-05	4.28990241273958	other
CNTNAP3	0.559908254169069	0.162396805328056	6.07675515804437	6.53899733592024e-09	7.50214368786627e-08	9.94383579744456	other
ABCB1	0.559760876330859	1.76607044375817	3.59232561696493	0.000417034165296487	0.00138947748664369	-0.597302425574235	other
CD300E	0.559455009223393	2.26996338928491	3.85569509014734	0.000157699084334189	0.00058041446188874	0.309575980748429	other
SLC16A7	0.559431908809724	-0.930974475408331	4.98596159769029	1.38107001332718e-06	8.54629610095516e-06	4.79763829512364	other
OR2A1	0.559168784088207	-0.689465845661654	4.60165303756559	7.63346853503497e-06	3.87476987994166e-05	3.16790894502546	other
C14orf118	0.558662484782305	1.89705481885086	8.66911950520101	1.87204262721573e-15	1.81133650502683e-13	24.5867790115769	other
TREML2	0.55777173159796	-1.12299339323685	4.51834845136215	1.09145288438379e-05	5.36034211837629e-05	2.82829864543836	other
RAB39	0.557514415079482	-0.212254847125711	4.5169153692463	1.09814145326669e-05	5.38581593502233e-05	2.82249990667983	other
LRP2	0.55721801291545	0.291591512833599	4.16759870212275	4.66533565250868e-05	0.000196016700520439	1.45388058983727	other
TRIM71	0.55684560092857	-1.18052379141251	4.37880180307173	1.96553834464486e-05	9.00414514258631e-05	2.27062983893594	other
BRI3BP	0.55658662027644	1.00511608934033	7.03754958906457	3.42931664183829e-11	7.51352503504335e-10	15.0298978508012	other
CILP	0.55570948748666	0.56659588430572	2.52094329808392	0.0125235374405327	0.0278321154032232	-3.69078162982194	other
C22orf24	0.555468095980096	-2.16700991613658	4.36572662101244	2.07547790838252e-05	9.46117230621325e-05	2.21910587955061	other
ZNF221	0.555215940068514	-0.620256081557172	5.71360504170202	4.19867260579252e-08	3.908875458752e-07	8.15023426279157	other
IKZF5	0.555046737552166	2.91180491804696	8.78509806079311	8.99991817722404e-16	9.78244353042554e-14	25.3013330656645	other
IL13RA2	0.555028408957399	-0.434723539189236	2.88952038035394	0.00430529684873964	0.0109290815819006	-2.73801217628641	other
GLUD2	0.554860320575495	1.2913990588037	9.07950427406332	1.37844117317938e-16	2.14708884324387e-14	27.1324653476561	other
ANTXR2	0.554655189948654	3.53339463023381	6.79006923549948	1.38405417141293e-10	2.52371272061885e-09	13.6758701685257	other
KDM6B	0.554124571935344	3.80938393851531	4.25485944006112	3.2767499723329e-05	0.000142170859997098	1.78729878617114	other
ROCK2	0.553720822288746	3.16742244358935	6.89175747409936	7.82797849486654e-11	1.53433878250083e-09	14.2287484030429	other
ABL2	0.553619248477215	1.98326522524519	6.41032712822379	1.11280136837302e-09	1.59615956342725e-08	11.6561471253843	other
GLT1D1	0.552799400781965	0.0410484660821146	4.14728664902163	5.06128768492642e-05	0.000210905886377853	1.37709199204731	other
HSPA4L	0.552030541695577	0.00154273955933223	5.07832833249058	9.02640545863301e-07	5.85404885594955e-06	5.20434799314133	other
ZNF462	0.551659540779948	1.34818561676819	8.49561841754555	5.55759775037865e-15	4.2907801405791e-13	23.5254276924939	other
GALNT4	0.550043183187837	1.69527946946677	5.36505132091557	2.32977562963625e-07	1.7670192235832e-06	6.50246319034749	other
PIK3CG	0.549839115208546	1.36591405092646	5.27710772103865	3.54879997974844e-07	2.5726878675188e-06	6.09866683230355	other
SHROOM4	0.54979874916113	3.06354243536936	5.97184506109449	1.12740849672426e-08	1.21752844043015e-07	9.41792117950941	other
RGP1	0.549475942510115	3.31347865519589	7.91145669471346	2.01749730938958e-13	9.07819555426672e-12	20.0247603247508	other
EIF2C3	0.548999511790617	0.743833918497428	8.21973237009124	3.0749400409625e-14	1.82522770729331e-12	21.8575727553817	other
ACER2	0.548281976975518	0.715119366796511	6.45017004008563	8.97194264351303e-10	1.3139225538912e-08	11.8646265402245	other
PCDHGB2	0.548001671715972	0.346734570753989	4.89485655928108	2.08956526281547e-06	1.23046373726402e-05	4.40209837252751	other
CEP97	0.547618849880738	0.508766839648325	6.05368302917156	7.37498639235719e-09	8.34120927173425e-08	9.82764545645308	other
HIST1H2BN	0.547228415586624	-0.761684011618064	1.91783434674	0.0566265080526259	0.101474265955776	-4.985293874903	other
SUMO4	0.546977418251673	-2.23087459041373	2.77456855151619	0.00607753724680354	0.0148038265387434	-3.04802407454571	other
SULF2	0.546750314081295	3.17384169943844	5.65838485699742	5.53453549870122e-08	4.96743108379409e-07	7.88424884460145	other
TMTC1	0.546386799875247	1.43915065667654	5.53604642588639	1.01419567139515e-07	8.48831067174173e-07	7.30151922624267	other
RPL37	0.546317958509025	6.9331926799917	4.67420677406463	5.56943652906278e-06	2.93812789347563e-05	3.46771606096666	other
VCAM1	0.546211826094543	3.2687473099129	3.3797058448569	0.000880008877917085	0.00269000522415158	-1.28853530574812	other
RNF150	0.545361286942319	-1.05105010733356	6.40778161930544	1.12818775972302e-09	1.61407990683792e-08	11.6428557229154	other
SLIT2	0.544962841996738	3.9054050239722	3.72425011589178	0.000257892022429073	0.000902541200802895	-0.149953338851633	other
MAML2	0.543676725148525	2.33699373632471	6.96759729465894	5.10167426976862e-11	1.05951520597589e-09	14.6442689298418	other
PCDHGB5	0.541946370946693	0.84645637719739	5.43243277130956	1.68226879215144e-07	1.32577670959619e-06	6.81515842857184	other
IGSF9B	0.541440178199175	-0.766966423770181	4.98683533754377	1.37556036991009e-06	8.52165249146005e-06	4.80145882863676	other
LDLR	0.541010949545433	5.35665213430466	4.57617432288183	8.51987946242568e-06	4.28271058022653e-05	3.06351221570393	other
ADRA1A	0.540666672464357	0.17465328638043	4.12824211366294	5.46153536566824e-05	0.000225785726070439	1.30537889991323	other
NBPF1	0.539625149785008	2.72266577601714	7.17930644254144	1.52313660801671e-11	3.81673408407061e-10	15.8181819042698	other
NPFFR1	0.539365307402866	-1.98934606791663	3.8121892742396	0.000185843715682642	0.000671597140935176	0.155967709508197	other
NRP2	0.539165793321153	3.5987694042505	7.76990700819961	4.73125118500452e-13	1.88114996640833e-11	19.1948229635072	other
C1orf150	0.538133579442671	0.159617401198123	3.48735563889521	0.000605569925365942	0.00194039720151235	-0.943192120658619	other
CR1	0.537822730111193	0.63642998087301	4.41619466998348	1.68112101280581e-05	7.85602586079188e-05	2.41867180260626	other
SLCO4A1	0.536925272544427	1.01711377827603	3.20323293628203	0.00159280082700406	0.00453279378497465	-1.8338357030018	other
TMPPE	0.536585033597895	-0.0507650270160046	6.62750390859094	3.40743498043406e-10	5.58092506237629e-09	12.8024005367358	other
SELP	0.536363883069369	2.65864133636555	4.6761933105766	5.52129470601034e-06	2.91640744979195e-05	3.47597715222857	other
F5	0.535728325226245	-0.861547313836936	4.78251806160288	3.45596644339599e-06	1.92318558164912e-05	3.92216539408785	other
HIVEP2	0.535490372864057	2.15445307332264	6.91061906316682	7.03903591232178e-11	1.39604765564401e-09	14.331837978111	other
DCBLD1	0.533635342920122	2.13419661774352	8.63621919476466	2.30267368208871e-15	2.12952788754049e-13	24.3848087865613	other
FAM63B	0.532542660255666	1.2551078787313	4.40908998902559	1.73192569347029e-05	8.05968979232673e-05	2.39046494311745	other
SLC16A10	0.532333756568086	0.179198032136813	4.03749098673027	7.82101813298769e-05	0.000311769475863926	0.967444204297991	other
LAMA2	0.532009802487235	2.6578294817865	4.82696981893348	2.83488846449295e-06	1.60912845056451e-05	4.11103498856601	other
TGFBRAP1	0.530493309910431	2.34758410424175	7.62210396034463	1.14284992926005e-12	4.07587728771405e-11	18.3364368135435	other
TRIM56	0.530336298952346	3.27762373225814	9.28582022685383	3.65072211117857e-17	7.18934557870802e-15	28.4295633666698	other
C6orf186	0.52987403722249	-0.371888401578719	3.51922407844727	0.000541214978648576	0.00175399758520784	-0.839131007792938	other
MAN1A1	0.529787807157778	4.79105860266156	5.5341463110987	1.02371024764736e-07	8.55511025230609e-07	7.29254044013803	other
SPEN	0.528418138043676	3.26740720173445	9.79408549962511	1.32431662144112e-18	6.34210519156945e-16	31.6687424950933	other
CDK15	0.528027707762162	-0.425105573302173	3.31298434452247	0.00110444883120168	0.00328605918689743	-1.49776502328263	other
SLC10A6	0.527914045826194	-1.32807789793702	3.92886807380141	0.000119263360986449	0.000454025335354145	0.571279889411331	other
ENTPD4	0.527900486477311	3.51092926943069	9.40216959522345	1.71768908863288e-17	4.16701415284432e-15	29.1657641368067	other
SDK2	0.527550318199606	-0.322638199620771	5.82069450694068	2.44506471912864e-08	2.42751710163074e-07	8.67121971619764	other
IGF2R	0.527234594917966	4.55420851593955	8.22287570598546	3.01601085989633e-14	1.7966194229112e-12	21.8764328604529	other
ERV3-1	0.526774795444073	2.23448909441367	5.06918024535053	9.41701713998098e-07	6.07442966883012e-06	5.16381369817395	other
ZNF808	0.526716640526737	1.61612690479539	7.2992185977571	7.61439199422599e-12	2.09098148107571e-10	16.4919415240469	other
IL1B	0.526287054976593	3.71913992813952	3.0460876979641	0.00264671530438697	0.00711566255264386	-2.29730203438976	other
P2RY4	0.526053119193804	-2.0864920721704	4.09797752778892	6.16040132508698e-05	0.000252057863237818	1.19198277836545	other
TBC1D16	0.52560085023319	2.3802605848966	8.2443247681072	2.64271359181106e-14	1.60859573866638e-12	22.0052177101253	other
PRKG1	0.525527772283807	1.97590588954874	4.34964635444447	2.21878871469944e-05	0.000100270799933461	2.15591252678118	other
EDIL3	0.525346328946872	3.52585189367513	3.60007235428015	0.000405576132030468	0.00135724487686086	-0.571421087114597	other
MIA2	0.524752040179197	-0.086194394520864	4.29091693739622	2.82718538364903e-05	0.000124439274617147	1.92673580430013	other
PTGIS	0.52474384584022	3.00109940432593	3.96594024524436	0.000103368492241748	0.000399788630229811	0.705461697561867	other
FCN1	0.524102695852762	3.73092484667389	3.40013602380118	0.000820311303821676	0.00253296272176186	-1.22372989436028	other
DCUN1D3	0.523730284928515	2.9802671687842	6.13470457492804	4.82756136129031e-09	5.7514981940668e-08	10.2369704626277	other
FER	0.523000725238594	0.766300837710549	6.29478362021032	2.06857143902124e-09	2.73505666017192e-08	11.0562663470241	other
CYP2C19	0.5229813205004	-1.44892059107971	3.66404152424707	0.000321668214813316	0.00109998043876611	-0.355852372724907	other
BROX	0.522892968035305	3.48771740038726	6.46479678755177	8.28825465023071e-10	1.22776189902842e-08	11.9413679070716	other
SOX5	0.522627076306117	0.23944026621954	5.36570047271202	2.3225088390149e-07	1.7623062310186e-06	6.50546205535875	other
RIMKLB	0.521733221354945	3.04713857519385	8.2714314814196	2.23581491715594e-14	1.42301543339442e-12	22.1681955202841	other
C9orf71	0.520606225602343	-0.783400307369184	3.7758874600486	0.000212906912177148	0.000759396719141975	0.0289381467255518	other
ZNF816-ZNF321P	0.520179565573164	-0.994695468242779	3.38631627758828	0.000860262548353024	0.00263928423696504	-1.26760455046647	other
ADAMTS16	0.520103840818051	-1.43183252779881	2.71732027746951	0.00718744913896377	0.0171970713460713	-3.19809146807646	other
ZNF791	0.518944888709362	2.86088971651378	7.8593912745022	2.76275395611604e-13	1.19930263329002e-11	19.718611816795	other
CHURC1-FNTB	0.518808592233699	-0.639574182068415	2.41173526504598	0.016825006742489	0.0359135154122065	-3.94983017711523	other
SAMHD1	0.517977578329591	5.71052301020126	6.32007506772708	1.80712407032498e-09	2.42383411964502e-08	11.1869715957386	other
APOLD1	0.517662456733623	3.00569829554806	2.78305292505928	0.00592698805524508	0.0144792546784512	-3.02553819724785	other
TUBA3D	0.517114048186087	-1.98792497223116	4.74159771070369	4.1425295714837e-06	2.24916647736184e-05	3.74951044951947	other
LUZP1	0.51666949251111	2.44012293214059	7.61143326461823	1.21758447525399e-12	4.29054655679124e-11	18.2747983434209	other
AVL9	0.516098795203819	2.15581050705927	6.87816992126638	8.44970369355832e-11	1.638929201929e-09	14.1545884100485	other
WDR31	0.516077531427233	0.533937462820289	4.9243872800962	1.82817945081612e-06	1.09097667833194e-05	4.52969278805786	other
TNFRSF11A	0.516021820498661	0.221852259114219	5.17343889277329	5.79251237908074e-07	3.97380593087838e-06	5.62904175301124	other
DPP8	0.515834387895138	2.42080301653991	6.46526790705556	8.26710687054252e-10	1.22776189902842e-08	11.9438415402797	other
UBR4	0.515550266546796	3.23921783830144	11.2203950213193	9.27628915142095e-23	3.88189510264088e-19	41.0167780403785	other
PAPPA2	0.515261320993736	-2.13549549425899	5.15134114631048	6.4246149178387e-07	4.34863037241011e-06	5.52984007302731	other
KIF13A	0.515086807676694	3.46616905021149	7.26829668029741	9.11036136496455e-12	2.45174178276755e-10	16.3175993253912	other
MARVELD2	0.513569358887669	2.44314221637593	5.43152224619065	1.68971834377333e-07	1.32976941026901e-06	6.81091399876881	other
RNF217	0.513365596491767	1.56313127894548	8.19843712779673	3.50535239031901e-14	2.03736436324826e-12	21.7298897233617	other
TNFRSF10A	0.513139446876496	2.37696233431077	7.19802621467803	1.3674418434512e-11	3.49994021674764e-10	15.9229496486819	other
KPNA5	0.512573337250121	1.61605578985543	6.73779604134511	1.85167580965264e-10	3.28533052497888e-09	13.393593716461	other
TMEM154	0.512409375852337	1.45898640419714	5.2432792324382	4.16710890197375e-07	2.95940754816032e-06	5.94465886232948	other
CXXC4	0.511865401518161	-0.476006722747105	2.71237504437729	0.00729144674278824	0.0174060934152214	-3.21091900213251	other
ZFP36	0.511574719084727	8.48212890523666	3.09351391355228	0.00227529084742216	0.00621407953907645	-2.15964421667266	other
CPXM1	0.51137732919138	1.3293113636378	2.16812642540983	0.031387964774481	0.0617757956919504	-4.48864948386235	other
PCDHGA12	0.511226105798402	0.668893929005475	4.14510645126856	5.10564610941074e-05	0.000212542676511879	1.36886842358036	other
JUNB	0.510984602210115	8.0982688300967	3.27057375910516	0.00127372766874755	0.00372287889770653	-1.62882899134292	other
TCP11L1	0.510254222890133	2.04344851057915	9.03039868670111	1.88806067761416e-16	2.70121775064816e-14	26.8253812883263	other
TACR1	0.508246948999079	-0.0798988254741435	3.93938482342945	0.000114532682188926	0.00043800835438895	0.609236536273738	other
SELL	0.507347790087325	2.74444080062282	3.30003040606397	0.00115378876087943	0.00340982875500719	-1.53795690828074	other
WDFY2	0.507335795830126	2.01155740771324	9.5640423921778	5.98517052653422e-18	1.87793370538986e-15	30.1953802818646	other
MS4A3	0.507215420660156	-2.07562620253312	2.92311990454918	0.00388483676323134	0.0100043511661122	-2.6452218612355	other
IL1RL1	0.507170578103249	2.76138650493839	2.29447084481298	0.0228529459887181	0.0469306002097579	-4.21596496305897	other
CRLF2	0.506842429414889	-0.521104438180214	2.66655865007672	0.00832163210175437	0.0195037524154672	-3.32873431208209	other
PCSK2	0.506600453870128	-0.534630185057265	3.28304415559891	0.00122160130318755	0.00358617751912599	-1.59044719082199	other
CD209	0.506453619777775	1.25113181198643	3.8830792927717	0.000142110587315041	0.000530151353034651	0.407025530510674	other
UEVLD	0.505867349238192	2.81944362345041	7.49108113289394	2.47984087167527e-12	7.96738125738431e-11	17.5827703290545	other
GNAL	0.505814096051269	0.407156010155675	5.82774383027106	2.35903123424371e-08	2.350465704167e-07	8.70575059037531	other
NLRP3	0.505809009297801	1.08294836226652	4.71323161924856	4.69389881207584e-06	2.52073058117862e-05	3.6305102824994	other
OSMR	0.505101911290992	3.94379068608971	6.49306687202169	7.10884043883752e-10	1.08472999184778e-08	12.0900034581272	other
ZNF827	0.50453506862255	1.30722219782907	7.15046002205768	1.79793133265735e-11	4.36800763096536e-10	15.6570426404273	other
FRMD3	0.504220257441143	1.41105305299019	4.54337498728189	9.80778252364389e-06	4.85574924257852e-05	2.92980267430761	other
RGPD6	0.503714637677088	-1.05287163056951	4.64539349033057	6.31491428299604e-06	3.27768527699444e-05	3.3482077068524	other
ZNF878	0.503439739232362	-1.43260157310825	4.21458062013517	3.8597775206871e-05	0.000165197688363031	1.63268545263329	other
FAM107A	0.503199015946675	4.31346507134441	3.47558822717067	0.000631097310902903	0.00201179544604907	-0.981406465998301	other
MMP25	0.503128498382214	1.10310344554762	3.96685368414887	0.000103003524847179	0.000398469147773731	0.708781328045962	other
NKX3-1	0.502969869652249	1.01596488819125	4.33643043929179	2.34363273596103e-05	0.000105343900019473	2.10411836621906	other
ZNF573	0.502573657789076	0.522445349809085	6.16343618738825	4.15049394464523e-09	5.01263478639368e-08	10.3829948037562	other
C11orf91	0.500772606451263	-0.708685372816777	2.44863759037684	0.0152439474163044	0.0329760191007391	-3.86349880085175	other
HIST1H2AK	0.50066102637551	-0.556852298688181	1.71388066899402	0.0881759291408134	0.147804614248756	-5.34665508326145	other
ZNF354C	0.500261488022158	0.776907661511094	4.99472094053837	1.32678952367407e-06	8.24698471473462e-06	4.83596277446388	other
KCNJ5	0.499795799314803	1.8817536969468	4.6570121645007	6.00340213390244e-06	3.1344650130815e-05	3.39632778905573	other
ADAMTS1	0.499229190534579	5.44088144634229	2.69708830737516	0.00762158623137686	0.0180750314210166	-3.25043487765465	other
BASP1	0.498735722339744	3.64009822914029	4.61697633360575	7.14389828035457e-06	3.6525459120479e-05	3.23091730749156	other
FAT1	0.498003341463241	1.99806803369635	6.9443567124231	5.81852322993755e-11	1.18242446684218e-09	14.5166500701363	other
PCDHGA9	0.497434488905137	0.0932283678176063	4.72688587488383	4.42018492931099e-06	2.38444974320776e-05	3.68772183707121	other
DYNC1H1	0.497418006205673	4.12386443071129	9.22236735578315	5.49971591065598e-17	1.01164554536781e-14	28.0294768633514	other
FNIP2	0.49715966367452	3.21479517468396	6.24532344359941	2.69162206107358e-09	3.4393176855199e-08	10.8016459304972	other
CNFN	0.496912686908874	-1.07288841385583	1.75167675715649	0.0814373727965251	0.138113493742759	-5.28265075216787	other
HERC1	0.496658154914617	2.4021535326574	8.85922641456805	5.62409930372366e-16	6.77163316461752e-14	25.7601031933549	other
C10orf118	0.496533460511561	2.60084377806033	6.19416246165052	3.52943355647257e-09	4.35687229364266e-08	10.5396566912976	other
RXFP4	0.496398005252226	-1.57794749718946	3.17447232405048	0.00175047555256018	0.00492705738596011	-1.92022705423551	other
GAN	0.49530673821216	-0.878978437977742	5.90330184913103	1.60409033823078e-08	1.66568661114424e-07	9.07768064623969	other
DUSP28	0.495233059789765	0.953664999210943	6.23548529540354	2.83590797145608e-09	3.59086463508287e-08	10.751156005899	other
HUWE1	0.494719002744834	3.79735642077888	9.17481111180486	7.47186009477919e-17	1.28735324078643e-14	27.7302921412156	other
CCR8	0.494018259224818	-1.27474713536331	3.11594552210679	0.00211693568044062	0.00583682858753015	-2.09386580411217	other
PLA2G4E	0.493934137692515	-0.863587508008054	2.65023910430976	0.00871915603455057	0.0203216308635954	-3.37025009784063	other
TMEM217	0.493590206344118	-0.0704016556048161	4.13414783766054	5.33429298024858e-05	0.000220852659402377	1.3275877661329	other
RPS6KA5	0.493373608767874	1.61903339680916	7.01174302842607	3.97153734583395e-11	8.5449310580867e-10	14.8873710098853	other
XCR1	0.493320231677833	-0.582752329587676	3.11692647080452	0.00211024890810694	0.00582030918978448	-2.09097948721575	other
NIPAL2	0.492628780464297	2.68420155952988	6.8635217555297	9.17450810288883e-11	1.75658024910112e-09	14.074737459564	other
ALDH6A1	0.492581752093062	2.78965504964229	6.7996895450692	1.31167865708664e-10	2.41276802648058e-09	13.7279639813764	other
SERPINB2	0.492322366055437	-0.60892185343332	2.08912122288748	0.0380241799040829	0.0726417196318698	-4.65169695645242	other
CAMK1D	0.492156685137985	2.65868331303792	5.06229922408688	9.72158658722057e-07	6.2468191126098e-06	5.1333611185433	other
PCDHGA5	0.491752577904634	-0.0484572800541683	4.46486306871165	1.3696678322266e-05	6.56554119233707e-05	2.6128834298537	other
EMP1	0.491179646149363	6.74488084062929	3.58117698526462	0.000434059660604194	0.00143876839544043	-0.634463963879615	other
SIGLEC6	0.490404462342626	1.03071974318471	3.47772349437721	0.000626391530378277	0.00199907870867531	-0.974480676360944	other
RPL36A-HNRNPH2	0.490190352811322	-0.41787305413101	2.56754879317677	0.0110083608436888	0.0248307441264664	-3.57696560798054	other
PCDHB8	0.490106822819762	-0.273060057986002	4.97278724413518	1.46678351392956e-06	8.98700191788687e-06	4.74009404229483	other
B4GALT5	0.489836556150628	4.37795423164228	7.08158476176336	2.66764613358104e-11	6.06708269429525e-10	15.2738005284919	other
XYLB	0.489748553114124	-0.624423019555109	7.14826243102758	1.82076716930182e-11	4.40430948655249e-10	15.644781810518	other
ZNF281	0.489413590620476	2.31257986021039	7.69968856716303	7.20099046532715e-13	2.71480584232232e-11	18.7859547479859	other
OR2A42	0.489230153717912	-0.733865736907949	4.15462578999008	4.91465490718661e-05	0.000205409259653924	1.40480121069904	other
CCDC141	0.489185119663316	-0.119916364556766	4.03888565346025	7.77832794071076e-05	0.000310372899641376	0.972589938870022	other
PAK3	0.488942821574934	-0.776359920377494	5.3242336099273	2.83399268254076e-07	2.10836460057999e-06	6.31443497298067	other
CD38	0.488674404845968	2.33830944201768	3.68360295419768	0.000299473068439092	0.00102997322634107	-0.289275288426191	other
TNFRSF9	0.488053049465444	-1.06380454375594	3.76474922075857	0.00022193187645791	0.000788562445346837	-0.00982822261697081	other
CCL7	0.487772379263557	-0.975778961496675	1.90376575011135	0.0584469174015729	0.104245386295677	-5.01147665113471	other
GAS2L3	0.487681228968863	0.890082037043909	5.15779197644242	6.23347393190078e-07	4.23638327836327e-06	5.55876629937787	other
PRDM5	0.487292497794658	1.32451138138961	7.14038735188066	1.90497476790362e-11	4.5881111712142e-10	15.6008627333811	other
ITSN2	0.486995449879605	3.3298120088097	8.3819943327055	1.12763323242294e-14	7.8321380404679e-13	22.8354934078193	other
AQP9	0.486647572072497	3.41627878366764	3.58404143741443	0.000429623875932218	0.00142716294090681	-0.624925550826941	other
DAAM1	0.486178599134159	2.70784959814041	6.33256380938768	1.69027770753279e-09	2.29097640051752e-08	11.2516382952637	other
HIVEP1	0.485582696751468	1.79120971772956	7.50378265188907	2.30112079226899e-12	7.46481801197493e-11	17.6555262841246	other
SORL1	0.484282575739842	2.90453021375265	6.36139093056875	1.4481612707112e-09	2.00668638331414e-08	11.4012201524431	other
FKBP14	0.483991026811454	2.30820701226166	6.11674047860232	5.30473599617934e-09	6.25764452713503e-08	10.1459011974228	other
CEACAM3	0.483952560255252	0.0125210698254832	3.36856146688253	0.000914260440378111	0.00277998283587452	-1.32373997550261	other
NAF1	0.483680161797111	2.38292040611197	8.47814906051739	6.19791946062079e-15	4.67328711042033e-13	23.4190832824432	other
FKBP5	0.48348666914665	4.27455155622344	4.71951904511849	4.56588715378975e-06	2.45829479148558e-05	3.65683850203279	other
C17orf87	0.483357519960283	3.83867966572374	4.93120831035459	1.77246773878066e-06	1.06303609743638e-05	4.55924883418636	other
GPLD1	0.483244939943445	0.104864834602563	4.93100759291516	1.77408339003411e-06	1.0636239923274e-05	4.55837865985376	other
KAT6A	0.483160317311081	3.13481161084767	8.83435536261696	6.58621132197573e-16	7.60321319438288e-14	25.6060036367667	other
NLRP6	0.483031733538029	-1.53509180465832	4.281443276103	2.93921619187659e-05	0.000128862073954485	1.89000671320813	other
ATP2A2	0.482894035539912	4.79278989404858	8.58749513780685	3.12705526111202e-15	2.72623843832052e-13	24.086304309909	other
TIMP4	0.48266144011006	-0.871250685425527	2.97610628522023	0.00329759178372746	0.00865449809780715	-2.49690356030087	other
MCL1	0.48265192737258	7.7741583492699	5.56314274103816	8.87546027703901e-08	7.56833059487295e-07	7.42980072062126	other
ZNF660	0.48261929576244	0.113479940750339	4.70620746278432	4.84100794324316e-06	2.59224670383708e-05	3.60112977918369	other
MLANA	0.482222015737631	-2.1643924719369	3.77395924139008	0.000214444012516469	0.00076439061446192	0.0222199855836838	other
SFRP1	0.482114721438372	1.48915299477258	2.15952681447088	0.0320580879674914	0.0629245232748404	-4.50667649637272	other
CSF1	0.481631178417853	4.61674381590335	4.26077565623193	3.19856469983666e-05	0.00013917539514054	1.81011079865396	other
ASTN1	0.481403372998453	-1.71165689030273	3.86593699388991	0.000151687980442819	0.000561252233561526	0.345954035986312	other
GCNT7	0.481129711297996	-2.02990864007217	4.76679695787322	3.70561896667808e-06	2.04376790389537e-05	3.85569580819568	other
MFHAS1	0.480732489352697	2.82844802632366	6.03701753775981	8.04312269622529e-09	9.00560741218162e-08	9.74390371192376	other
ZNF426	0.480561209168332	1.69129838310396	6.67444405095189	2.63034519513833e-10	4.49279063483883e-09	13.0532778156982	other
FOXC1	0.480394030900712	1.49604115985805	3.33284338691589	0.00103261246196077	0.00310265661474803	-1.43587694317545	other
CD300LG	0.480334032920838	1.13128021903305	2.40501170609564	0.0171282101376166	0.0364816273690755	-3.96542697065279	other
BLZF1	0.480150892626786	2.72370126414279	7.27739636615872	8.64230011125001e-12	2.33328163810022e-10	16.3688617677397	other
RNF213	0.479901515036989	4.20414197750939	7.01327322581685	3.93715168864388e-11	8.4818509802072e-10	14.8958136120905	other
LSM11	0.479763344717409	-0.18002370715565	5.17690510618962	5.69900973522579e-07	3.92574995711706e-06	5.64463127556787	other
PHOSPHO2-KLHL23	0.479658232946882	-1.28056607200374	2.3678953625953	0.0188905090400882	0.0397346356901278	-4.05078906848619	other
CHST11	0.479008007614356	3.24311274355464	7.5772593286352	1.49097940496319e-12	5.07266346741438e-11	18.0777017834368	CSDS
SSH1	0.478703973145501	3.52003897196724	7.05647818535483	3.07868625429891e-11	6.86922908049215e-10	15.1346318562579	other
ANKHD1	0.478475359646349	4.17500189098314	8.93487439141042	3.47526854067161e-16	4.47048495589763e-14	26.2298900123783	other
C6orf138	0.478381943426904	0.215514506594782	5.90054746668148	1.62689439237852e-08	1.68802309564624e-07	9.06406443461831	other
TIPARP	0.47786710456624	4.39412207303715	4.50667723912605	1.14708593043894e-05	5.58820471176295e-05	2.78111598712988	other
STAT3	0.476973192214951	5.91766316059873	9.69664345865069	2.51236369208852e-18	1.06180119240437e-15	31.0432496399112	other
AHRR	0.476958356401607	-0.374510853838444	4.16701606496064	4.67626893393993e-05	0.000196377485411993	1.45167361811409	other
C11orf42	0.476118786309116	-2.17333947924955	3.21403260248243	0.0015370757320559	0.00439438269494172	-1.80121515328984	other
MPP6	0.475992212520673	0.654622422975562	4.57463407320599	8.57652937169489e-06	4.30859919426173e-05	3.05721602481114	other
HMCN1	0.475741299491654	1.90539149267363	4.69944888805866	4.9867499849862e-06	2.66092470509034e-05	3.5728927866147	other
RNF180	0.475524417877935	1.60712092342523	6.56317225244327	4.84994634005508e-10	7.6443739911659e-09	12.4603595352882	other
TP63	0.475301953947881	0.456627183772967	3.05397725937932	0.00258128653124737	0.00696568680421567	-2.27453550965245	other
CCR4	0.475266666863391	0.877725727999835	3.36391893719353	0.000928893078737362	0.0028203775158688	-1.33837514912076	other
LOC388564	0.474674128619821	0.23310615297937	2.00671211081351	0.0461931727857913	0.0854368897513369	-4.81560746094679	other
TFPI	0.473476991159552	6.1257244841305	5.84041346318786	2.21178737106557e-08	2.22094233978804e-07	8.76788515383382	other
PLEKHM3	0.472989475659986	1.65102440840727	7.46854976685327	2.83125348420451e-12	8.8253914473183e-11	17.4538710616585	other
ZFP106	0.472557904437366	3.74166272684013	7.5893938656907	1.38757687566641e-12	4.79889448797107e-11	18.1476335040794	other
CXCL5	0.472455465837675	3.52057420798667	2.16995336560992	0.0312471710364086	0.0615405190739582	-4.48481096609338	other
CLCN3	0.47238111794833	3.31628814613649	6.45207295910909	8.87995354740537e-10	1.30387317921069e-08	11.874604227726	other
HERC2	0.472263835570828	2.56515861282436	9.69513741929197	2.53731093232421e-18	1.06180119240437e-15	31.0335981193719	other
KIAA1644	0.472238896028743	-1.70383708480892	4.49269560157541	1.21732775773994e-05	5.89778562570446e-05	2.72472243348414	other
C1orf55	0.471650929150487	3.5984641178386	7.91156393381366	2.01618932421446e-13	9.07819555426672e-12	20.0253919395364	other
TCTEX1D4	0.47164760123266	1.300786270056	3.61786286144651	0.000380374596130676	0.0012801186356336	-0.511800454369127	other
AVPR1A	0.471429452828862	-1.6275254268723	3.60212372514456	0.000402592003723163	0.00134887661135349	-0.564559459517054	other
ANKRD33B	0.471382962489545	0.702914964383844	5.68035870201533	4.95944783745169e-08	4.53640422683627e-07	7.98987430334358	other
SLC5A4	0.470845410310763	1.11913102995315	4.3994488386793	1.80323129814149e-05	8.34281058584587e-05	2.35224686713477	other
AHNAK2	0.470819551162855	0.470770363081216	3.73972481264222	0.000243545972363326	0.000857894787750362	-0.0965656723871469	other
PCDHGB4	0.470805491814383	-0.123972502190527	5.58350337551932	8.02669799318293e-08	6.9065123670871e-07	7.52648892277648	other
BTG2	0.47017170216779	6.78131865502831	3.89147035956839	0.000137634492659659	0.000515060087777786	0.437003586101939	other
GAS7	0.469408667597121	3.37515914230228	5.71390674308075	4.19232023938619e-08	3.90513347173542e-07	8.15169250242239	other
CCDC134	0.469285812608584	1.15806696405184	6.99007704243523	4.49139207217866e-11	9.55291129557797e-10	14.7679482083377	other
MMP19	0.469138815482358	3.79820071395167	3.03898393340693	0.00270693104474359	0.00725910265266948	-2.31775537145497	other
TAF3	0.46908544614174	1.94436431838319	8.84980519480178	5.97091951067083e-16	7.03853673867035e-14	25.7017090942196	other
PCDHGA4	0.468488070201098	-0.484396890480338	4.13994256708807	5.21219697702841e-05	0.00021622544039276	1.34940494039123	other
MYO1E	0.468339103557294	2.88382706718329	7.87696455382935	2.48489880161304e-13	1.08886704293719e-11	19.8218308854853	other
POLR1A	0.468087078662919	1.97986434188796	7.42155394013079	3.73025689363917e-12	1.13735464740667e-10	17.1856902194212	other
TMEM150C	0.467880732478147	2.4627146195271	5.75412255339429	3.42452761610291e-08	3.25699816851969e-07	8.34655469422011	other
SIPA1L1	0.467699202707171	2.85719123759764	8.33859706874668	1.47589672012321e-14	9.92170088278813e-13	22.5730878767656	other
IL2RA	0.46756314894127	0.274308488462529	3.1544203620574	0.00186883455659608	0.00522680395035283	-1.98004511492438	other
IL1R2	0.467227008573749	0.275312764291251	3.17916281596493	0.00172381069349316	0.00485690408994815	-1.90618545318681	other
PCDHGB6	0.467193468924471	0.854989421671444	4.64565255542616	6.30780150961376e-06	3.27500897858017e-05	3.34927961509201	other
SLC5A8	0.467068464139142	-0.47367904724361	2.41236337492844	0.0167969256968338	0.0358581480983677	-3.94837104560422	other
ATE1	0.466913853824993	2.63990000636732	5.22452254994427	4.55384114319251e-07	3.20819641817758e-06	5.85958470041501	other
SEMA3D	0.466721299656523	1.12623498150259	4.02630987122389	8.17142877112508e-05	0.000324203712253763	0.926244588621867	other
TDO2	0.466595411800671	0.974512867011402	2.88206832974784	0.00440401350138472	0.0111543020123587	-2.75845922103139	other
BMP2K	0.466565009877038	2.35256995750013	6.58603038650392	4.27921560306598e-10	6.87131829905495e-09	12.581654376906	other
LDLRAD3	0.466113190000634	1.16021367659599	5.17964109357622	5.62624243923114e-07	3.88802966590411e-06	5.65694208892983	other
PCDHAC2	0.465563752625974	0.424378658524043	5.40939722083145	1.8809448929924e-07	1.4671545463094e-06	6.70793721963704	other
FMN1	0.465546622044628	1.09063579468847	6.33083857189128	1.70596623164968e-09	2.30850192009571e-08	11.2427000944126	other
ZNF385D	0.465417726008671	0.168930928739237	2.95301778617691	0.00354266975292752	0.00922825225556393	-2.56183093108589	other
GCNT4	0.465249828937625	0.406333126387448	4.82503746812524	2.85948415813846e-06	1.61869818475075e-05	4.10279634359747	other
C9orf21	0.464909196508282	3.81123325751946	7.61805801619764	1.1706369968236e-12	4.15597570660456e-11	18.3130603772328	other
MACROD2	0.464653942914636	2.44824389070329	3.43911281239727	0.00071678209701589	0.00224559526894048	-1.09913695636521	other
MLL2	0.464304158415508	3.22056373803215	8.81431214840845	7.47911082683596e-16	8.40220376714142e-14	25.4819460685788	other
KLF6	0.463547613377735	6.58547009443475	4.68718237816211	5.26215353201078e-06	2.7927453383744e-05	3.52172579043249	other
CCL20	0.462414580955709	3.37124203860506	1.7579828725269	0.0803551708586132	0.136540981118904	-5.27184033385119	other
CD109	0.46173112740209	1.95879827295842	5.74236887150099	3.63344733781983e-08	3.43617372812238e-07	8.28950414009691	other
C9orf66	0.461641060462421	-0.194916596901917	5.36147434009854	2.37021621314916e-07	1.7936279019848e-06	6.4859435080501	other
THSD4	0.461397634319867	2.287102298634	5.67447280294607	5.10749737883678e-08	4.64250395164758e-07	7.96155315482915	other
TNFRSF13C	0.460870646336894	-0.437288324213515	2.46445812227624	0.0146075103241822	0.031759334370241	-3.8261106406648	other
PTCHD1	0.460520379973354	-1.32355742118525	4.40111931502321	1.79067785908496e-05	8.29160627475052e-05	2.35886386069884	other
SLC7A2	0.460425649592128	2.64829197089154	3.97323962580332	0.000100486031292767	0.000389992042153866	0.732007243437702	other
COL11A1	0.460276618791115	-2.18955474687724	3.84408788202273	0.000164784501353036	0.000603704917519909	0.268448103552509	other
WWOX	0.459967242290094	2.80291209323773	7.70899749703411	6.81170829458493e-13	2.59729351123137e-11	18.8400487593992	other
ATRN	0.459877821738523	3.07307592313627	8.07800960890791	7.33189199979999e-14	3.76883924621309e-12	21.0107825381413	other
TRIB1	0.459843616020207	5.12348034938138	3.65210950219202	0.000335959306426767	0.00114417555041255	-0.396311991079602	other
ARID5B	0.459784895456481	3.37625547930196	6.45145713552146	8.90962118481308e-10	1.30708281343196e-08	11.8713750386511	other
TRRAP	0.45800959087178	2.28448673657874	9.51402400089071	8.2954133891486e-18	2.31826391244011e-15	29.8765812030505	other
SLC30A4	0.45777023870655	0.170256598367937	5.55204705322164	9.37423430328244e-08	7.94507888620986e-07	7.37721629205724	other
CHRM3	0.457247163176618	-0.144696211102019	5.74190702362116	3.64190604604456e-08	3.44189839746537e-07	8.28726407065938	other
SCRG1	0.456763113735715	-0.82441495705512	1.87824376553595	0.0618744011671412	0.10944896979148	-5.05850143866348	other
NHLRC2	0.456688857643951	1.20370512860797	5.24475927230947	4.13799047627517e-07	2.94372386665406e-06	5.95138150322931	other
SYNE1	0.4565633049355	2.64575062142128	7.07202171078693	2.81740029492614e-11	6.38165947723528e-10	15.2207577349167	other
TP53BP1	0.456377963959126	2.51277656879139	8.47644013896354	6.26435735206422e-15	4.6812088266162e-13	23.4086854562552	other
LRP1	0.456168669940277	5.41323930706341	5.43164337693325	1.6887254499743e-07	1.32961313768202e-06	6.81147862210639	other
EP300	0.456147263946066	3.72038231305616	8.72539079063843	1.31281183554554e-15	1.33994861678029e-13	24.9329739656378	other
GEM	0.456143994478805	4.63275487212471	3.40679042798022	0.000801699274255834	0.00248373943212445	-1.20254726974133	other
GALNTL2	0.455918227795279	0.431830105389362	2.71425557974041	0.00725174003107486	0.0173236586813418	-3.20604359147721	other
MCTP1	0.455283700971318	2.3171967423819	5.26801022275264	3.70570199525989e-07	2.66679904121476e-06	6.05717715083758	other
MXRA5	0.455223158421436	1.99307459595611	4.07798703456594	6.66796583548517e-05	0.000270060726606189	1.11746445527184	other
DDX3X	0.455191892726639	6.11129409628082	6.97380693144923	4.92536257294168e-11	1.03057055135588e-09	14.6784097891564	other
RSPO4	0.454877847202475	1.19444422780381	3.53403076202285	0.000513551871534203	0.00167244061821226	-0.790499941808442	other
ZNF397	0.453727638812604	3.104030985932	7.13948142813021	1.9149048566913e-11	4.6054012063442e-10	15.5958121978635	other
ARNTL2	0.453707714834422	0.371147694192008	3.55358602089481	0.000479049238396621	0.00157354890139738	-0.725998854781815	other
PRDM11	0.453273404073678	-0.0070303388995948	6.87086952273058	8.80358831609036e-11	1.70165432821058e-09	14.1147793410332	other
FRMD5	0.452907342411462	-2.13602664203741	3.54229499606439	0.000498695208648369	0.00162866972701987	-0.763279172550525	other
2025-03-06	0.452723690745648	4.06195806170126	7.94827507775187	1.61438242657945e-13	7.59342466944815e-12	20.2418621047589	other
CHD2	0.452596900213717	4.18648381279389	9.49785163196419	9.21765258053208e-18	2.52941453353322e-15	29.7736273325557	other
VNN2	0.452572110937203	2.50748355248882	3.50774545114414	0.000563616693722155	0.00182025464715708	-0.876708257302991	other
TRIO	0.452392544512588	3.11084370559747	8.65343887144783	2.06627677468294e-15	1.97498890775183e-13	24.4904770368298	other
EBLN2	0.45225543177631	0.442878129808453	4.28762845105279	2.86560161873966e-05	0.000125898439622265	1.91397888505376	other
STON1-GTF2A1L	0.451907403914364	-1.72318651443238	3.83666709977005	0.000169471462690005	0.000619790870432159	0.242209519232426	other
ABCB5	0.451626342541796	-1.16306624068404	2.91458694650433	0.00398789928649658	0.0102225798095967	-2.66887981859807	other
RSC1A1	0.451583323337153	1.48088728206426	5.12764403949706	7.17686181074302e-07	4.79766333266883e-06	5.42381365997704	other
STEAP4	0.451010642055579	5.84876444546598	3.50785066452055	0.000563407463446951	0.00181993005222665	-0.876364312211231	other
HIST2H3A	0.450545055386055	-1.09548031034988	1.88796314821995	0.0605498641145118	0.107537843545126	-5.04066531522953	other
PHACTR1	0.450367650925332	3.18776316882581	5.2941946571318	3.2713886946617e-07	2.39230123896646e-06	6.17673620401088	other
C7	0.450163113792271	6.65674632077907	3.04680839470609	0.00264067570259473	0.00710304846307782	-2.29522456869337	other
FMO1	0.449804189275009	0.220974451366018	2.55000331270707	0.0115583640470594	0.025917676595275	-3.62004209708755	other
ANKRD45	0.449743407501037	-0.253598687838157	2.33388448390062	0.0206437266738541	0.0429528080539022	-4.12791043441451	other
TNFSF8	0.449082070425319	1.09263431228553	4.32774431863609	2.4293254934739e-05	0.000108728554639732	2.07014702976207	other
ART4	0.449015355284926	0.746474984480459	2.92115113397782	0.00390839712918447	0.0100536283531385	-2.65068595959252	other
FAM155A	0.448958764993102	-0.160381210272917	3.95974690454935	0.000105875698783781	0.000408447412293549	0.682970839263997	other
DSP	0.448780653426953	2.12769524502745	3.71569400043635	0.000266163264718556	0.00092722307765326	-0.179389938452193	other
NR4A2	0.448731225779305	4.92682319562009	2.2607665966697	0.0249036364497326	0.0505839061439236	-4.29013887399876	other
ADAMTS9	0.448351511043594	1.85291202476925	3.29121787951322	0.00118851987571605	0.00350011157628625	-1.56521918060664	other
GPR110	0.448271134460351	1.17736300376134	3.40133188395311	0.000816937038643734	0.00252487243165758	-1.21992587246566	other
ZNF703	0.447651530258654	1.56536285134158	3.80520199857629	0.000190785427983058	0.000687547248194437	0.131436416803954	other
MED13L	0.447647012714953	3.64943322277696	8.85858021811757	5.64723482383346e-16	6.77163316461752e-14	25.7560971655168	other
ZIM2	0.447589766303746	-2.03734477093041	4.03079294330549	8.02917204509402e-05	0.000319468292994602	0.94275205174462	other
ANKRD20A1	0.447130788966145	0.190619229129906	3.31711051983182	0.00108915039299618	0.00324746854798059	-1.48493341326838	other
OSM	0.446603649529046	1.903408254766	2.32667384521626	0.0210332891554449	0.0436414616247854	-4.14412566758697	other
RGS7BP	0.446593522861443	-0.891571446273251	3.86521876462771	0.000152102328748103	0.000562412388096862	0.343400285307295	other
NOTCH2NL	0.446574804584062	3.0001336087537	6.09824369470183	5.84433622119499e-09	6.81730620254933e-08	10.0523177175681	other
CD163	0.446060798301852	5.63543085027239	3.60979688894299	0.000391612143394773	0.00131604008598376	-0.538863331812307	other
SLC2A3	0.44565428638078	5.65532036275317	3.43817462626279	0.000719123422038275	0.00225208736417188	-1.10215067279604	other
IGJ	0.445487293773152	9.01174092440898	2.23195713133359	0.0267820292232949	0.0538568461279112	-4.35271638058942	other
TSC22D2	0.445158527785559	3.53801885613494	5.30772269164751	3.0668326493315e-07	2.25850029551958e-06	6.23867756818916	other
SLC16A6	0.444371064789697	1.90498610635349	4.30618313395224	2.65521595500369e-05	0.00011769509608139	1.98606263115836	other
KLHL4	0.444250856755731	-0.057273839900625	3.69814856114317	0.00028391483411574	0.00098203305952998	-0.239570666948045	other
SMOC2	0.443955623385791	2.72727882845252	3.36087012004914	0.000938621202925903	0.00284681650947213	-1.34797654790583	other
HS3ST3B1	0.443917459681796	0.129291640059572	5.10182600571574	8.09376916593095e-07	5.31717433549915e-06	5.30871769552096	HS
VPS13D	0.443781151629143	2.55898111138393	8.61690142931571	2.59993319874361e-15	2.32728779752777e-13	24.266372954908	other
PADI2	0.44362556547461	0.593455717806438	3.70283990724555	0.000279061879031478	0.000966525303767412	-0.223503486151835	other
KSR1	0.443497795646551	2.91464123644046	6.68719783380494	2.45126118563843e-10	4.21760186954394e-09	13.1216304116081	other
ARG2	0.443409530528567	2.086253598188	6.82305578346479	1.15105137967218e-10	2.14798763036038e-09	13.8546769354485	other
ACACA	0.443160295753508	2.81207081658959	6.97612643215409	4.86105723912455e-11	1.02094400408665e-09	14.6911670892948	other
MUSK	0.442539220670089	-0.739914729544622	3.80144929166233	0.000193490628468862	0.000695627068286142	0.118277136129787	other
ADCY1	0.442380498573211	-0.967771127207198	5.40410044458067	1.92976316001113e-07	1.4970007670944e-06	6.6833298789759	other
SPDYE6	0.442236562877401	0.535817280171145	5.50880795221662	1.1592211139179e-07	9.5165288013103e-07	7.1730189639488	other
C8orf80	0.441643573235886	-0.64326990636833	4.25569445730204	3.26560500520039e-05	0.000141760794040584	1.79051690004042	other
PRSS2	0.441609912011526	-2.86192641161827	2.2137066345732	0.0280347643194884	0.0560126426287798	-4.39196472129632	other
PODXL	0.441552813717703	4.37633157798137	5.25886999751217	3.87012815097083e-07	2.77083298199746e-06	6.01554613631267	other
MBD5	0.441220291453926	0.980849197473065	7.37932819599948	4.77538408146455e-12	1.40237112525676e-10	16.945516948002	other
BOD1L	0.441113651090545	2.60039386782612	7.57932348966585	1.47286732092676e-12	5.02124767515132e-11	18.0895934279811	other
CLEC4C	0.44104719318984	-1.22409522493206	2.77041304872361	0.00615253302815711	0.0149690770869654	-3.05901419891853	other
LRBA	0.440868706596409	2.49675939755001	6.83615988870856	1.06962060838747e-10	2.01172801840425e-09	13.9258537240196	other
NHLH2	0.440520905970033	-1.42091876031855	2.88366102415906	0.00438274311524759	0.0111071517041831	-2.75409322360445	other
SCARA5	0.440318181626214	3.0004147987924	2.25215843734454	0.0254524656618455	0.0515111622190342	-4.30891646916243	other
ITGA11	0.44000802499426	-0.200502590049372	3.04845698891003	0.00262690782105205	0.00707055957816214	-2.29047069067886	other
FBXO48	0.439858852662092	-0.136211319121301	6.30359268556955	1.9735474100714e-09	2.62809945085005e-08	11.1017526169683	other
SSH2	0.439805418849298	2.98729460978229	6.9641343029306	5.2026874117204e-11	1.07768349431687e-09	14.6252370122609	other
NSD1	0.439649875024016	2.52672492356789	8.96201313045778	2.92293142998918e-16	3.94572171020878e-14	26.3988160208193	other
ENTPD7	0.439332798241582	0.264166972776849	7.26169114060736	9.46572553583673e-12	2.52303789401865e-10	16.280409952355	other
PDGFD	0.43903761019481	1.69800767576904	3.72966156326709	0.000252786789266805	0.00088708554833062	-0.131305558876415	other
BMX	0.438959779353332	0.623735905231525	3.9031250882426	0.000131639050909992	0.000495503951693806	0.478732772558564	other
COMP	0.438896012997941	-0.135024914657995	2.03339834924006	0.0433983669496302	0.0810312620602186	-4.76321979056049	other
PARP4	0.438864973002262	4.24926762146979	6.7697630110058	1.54997973758906e-10	2.7897968631724e-09	13.5660588569104	other
PIK3CB	0.438799258726321	2.76119772532918	6.37566199383851	1.34125040558989e-09	1.86937473265355e-08	11.4754337625023	other
SPTBN1	0.438650664018018	6.68558812822457	5.10764094812966	7.87782323696892e-07	5.19365431916592e-06	5.3346022206039	other
LY75-CD302	0.438490903012405	-2.34196324363388	4.07883894559466	6.64554503734278e-05	0.000269345710363392	1.12063389194797	other
PLA2R1	0.438392637568727	0.902071663032451	5.66379483391425	5.38718033961315e-08	4.84296518285631e-07	7.91022703172074	other
FRRS1	0.438366619246756	1.09686331116768	5.79035533288584	2.85170491444825e-08	2.77204927775547e-07	8.52293579215459	other
PLA2G2A	0.437516391653284	2.98392097394315	1.31751785534627	0.189246211965143	0.278658721154516	-5.93582721187087	other
FNDC1	0.437104684122801	0.415258976182272	2.15399476007839	0.0324956747567501	0.0636179052065539	-4.51823707784787	other
PXK	0.436553116940734	2.84214002499825	6.06873831755061	6.81837025922619e-09	7.78531376324606e-08	9.90342964862217	other
PDE4B	0.436513984218666	3.27399512639629	3.64176406510665	0.000348832701218348	0.00118416357446642	-0.431299069451709	other
ZNF423	0.43644521721909	1.04485532029939	4.35155875662285	2.20126028290236e-05	9.96131275358274e-05	2.16341804136846	other
HYDIN	0.436400805695541	-0.070943198578589	2.5983118542348	0.0101003504065683	0.0230434462935187	-3.50077389420581	other
KIAA1704	0.436398020045448	3.61164956113611	7.78392126371416	4.3498286201587e-13	1.75028320367395e-11	19.2766529444492	other
MT1X	0.435938155615818	6.88596112017446	2.60766398063011	0.00983795510808113	0.0225215441129883	-3.47744378945204	other
LDHAL6B	0.435801407987909	-2.12355533096882	3.4557418753743	0.00067644920968612	0.00213401494929061	-1.04559952315495	other
FPR2	0.435486756417288	2.18131962788952	3.02503005333208	0.00282890102275175	0.00755592376254053	-2.35780567294305	other
FFAR2	0.435466288045339	0.350369649452805	2.91492041319486	0.00398382508988345	0.0102152647333883	-2.66795645547075	other
SNURF	0.435438132605393	5.7318143216662	4.95693038341134	1.57679941445253e-06	9.6040996844538e-06	4.67098783588406	other
RFX3	0.435129638895315	0.274283532631905	4.40520928660141	1.76029544232063e-05	8.17353270707489e-05	2.37507343839644	other
NR6A1	0.435023400965013	0.308183431093521	5.75212896127052	3.45911706643893e-08	3.28616121311698e-07	8.33687235458397	other
TANC2	0.434667461482211	2.70740195108271	6.55007309178096	5.21009576407793e-10	8.15063485933649e-09	12.390968856717	other
PTGFRN	0.434648620172001	2.61284094246741	5.03706445788903	1.09224714061547e-06	6.93067660605094e-06	5.02195163694796	other
SVEP1	0.434341038297952	2.65771838394909	3.6526769712443	0.000335266297104023	0.00114251273355542	-0.394390384648456	other
RSF1	0.433959932119025	2.73589983781705	7.09210741775575	2.51192921195339e-11	5.77571196138568e-10	15.3322136812232	other
TUBGCP4	0.433763996082919	1.91541179728205	8.4771244966544	6.23766713694452e-15	4.6812088266162e-13	23.4128492762381	other
HEG1	0.433582129130095	4.60179614124446	4.92237927049933	1.84490071942981e-06	1.09860523452635e-05	4.52099793937134	other
PIK3R3	0.43344294005304	2.83797109875621	4.68467385137149	5.32025446001882e-06	2.82179148942507e-05	3.51127505072388	other
ATP6V0D2	0.433394751568048	0.763884934575476	1.83774906124427	0.0676556896093265	0.118041337124298	-5.13185861357958	other
TP53INP2	0.433287914866173	3.8983837801786	5.40751213812019	1.89817944302935e-07	1.47990804363616e-06	6.69917763486131	other
RALGAPA2	0.433117534797362	2.96578123904429	7.79614700056129	4.04204165436521e-13	1.6382502482426e-11	19.3481010583293	other
WNT9B	0.433081282918948	-2.55034283555407	3.38540893225701	0.000862948185005106	0.00264606881641335	-1.27047964107283	other
PCDHGA6	0.433053705577881	-0.0674388715377843	4.55155799898515	9.46995036277428e-06	4.70797443191205e-05	2.96308935929805	other
PCDHGA2	0.432362732320602	0.526893205704457	3.4587711072874	0.000669334882885078	0.00211595781012527	-1.03582239070454	other
TSHZ2	0.432153227672864	-0.0381329282493922	4.1430351368107	5.14813300392412e-05	0.00021393892341779	1.3610588906356	other
COLEC12	0.431923527927298	4.9319672506654	4.7741468378298	3.58680659067334e-06	1.98568005638434e-05	3.886750112499	other
CNOT1	0.431592069464288	3.7847010869301	7.80708315857529	3.78504136448117e-13	1.549090645478e-11	19.4120610982815	other
PPTC7	0.431569890840476	3.45969615014693	6.42216955371829	1.04388809964401e-09	1.50246284608264e-08	11.7180268739553	other
OGFRL1	0.431538910442003	3.10145305853207	5.802584699106	2.68040100310126e-08	2.63305354406761e-07	8.58264248530981	other
CHSY1	0.431466798899924	3.77028613659506	4.40333076071481	1.77418812144124e-05	8.22784108369958e-05	2.36762685190403	CSDS
CMIP	0.431464459474047	3.7860135159862	8.69656541573458	1.57470370869799e-15	1.55970209348495e-13	24.7555149479386	other
NBPF15	0.431346282699583	2.83914350387574	6.09234272976315	6.02754284818099e-09	6.98719111743086e-08	10.0225019719527	other
TMEM170A	0.431124987297954	2.9681002538615	6.85544277810582	9.60012609140295e-11	1.83234333687564e-09	14.0307403891229	other
STT3B	0.431054453970384	4.92201405687504	6.84216658727502	1.03421732539448e-10	1.96056215286276e-09	13.9585073545384	other
XKR6	0.430911809928079	-1.32872505912364	6.7223200358811	2.01782093346387e-10	3.54049314520458e-09	13.3102777511529	other
ADAM10	0.430835638586751	4.5778620475734	5.44714690708902	1.56622926963277e-07	1.24546849141961e-06	6.88382041472658	other
NBPF9	0.430553610566628	3.45044232608726	7.02910530770589	3.59817341435695e-11	7.82205516661312e-10	14.9832274423029	other
FAM71A	0.430313605896261	-1.28795847961334	2.04827374939494	0.0419039369944794	0.0787681079562707	-4.7337304546252	other
ROS1	0.430309252856063	3.67096543978873	4.2392611299706	3.49175746824795e-05	0.000150601721878388	1.72727943248325	other
BPTF	0.430178901686652	2.65100751322062	7.92801875140194	1.82512564578901e-13	8.37178252398278e-12	20.122357615435	other
UNC5B	0.430103138389714	2.72808178469663	5.01308850979509	1.21960038553736e-06	7.63744513786379e-06	4.91649288028721	other
MLL3	0.430028475526655	2.66972604595529	8.78866814340455	8.79873926406494e-16	9.62628081968516e-14	25.3233914471019	other
CCRN4L	0.429816342125841	1.36456564565875	3.30108529395963	0.00114969528945049	0.00340013241168051	-1.53468917508214	other
KCTD20	0.429779359582878	3.95856839406621	6.29962672632605	2.01578594633153e-09	2.67583195524532e-08	11.0812689692386	other
NOS1AP	0.429213487038807	-0.0554152535309751	5.81905194483208	2.46554803098071e-08	2.44350553526264e-07	8.6631778458613	other
RBM15	0.429135705917442	1.18146256496652	6.55523314290566	5.06518892797343e-10	7.96114530191054e-09	12.4182930220515	other
BTC	0.428934739666472	1.68316403168633	4.97950643542378	1.42244305356051e-06	8.76021864368998e-06	4.76942821080307	other
AKT3	0.42884073997776	3.12685117094167	5.4828859315548	1.31591414108861e-07	1.06617070705142e-06	7.05115410807056	other
C9orf131	0.428802855227186	-1.09340850862675	5.26435406358818	3.77064170509285e-07	2.70771220512866e-06	6.04051798776867	other
TNFRSF10D	0.428694713561078	2.92611920023125	3.92806004862973	0.000119634410063057	0.000455207100009224	0.568367155733145	other
CEBPB	0.428485464167328	5.55940406948291	4.1581422397969	4.84584452084869e-05	0.000202786478586216	1.41809214622103	other
CFLAR	0.428046306213018	6.00033050613805	9.642924822708	3.57282239953806e-18	1.32427428744994e-15	30.6992967624266	other
TNIK	0.42770063534724	2.66182992608549	5.79332174210114	2.80919454349045e-08	2.7323130426198e-07	8.5374104562682	other
MYOF	0.427430459793595	4.51602960178334	6.60122784809341	3.93688172469795e-10	6.37942528458074e-09	12.6624440342155	other
LONP2	0.427391625628953	3.2442480269289	8.12347638161503	5.55230822886485e-14	3.03725775957414e-12	21.2816819041233	other
AGAP1	0.427350291361428	2.29064016913929	6.70531296408685	2.21735405422029e-10	3.86225697331877e-09	13.2188542723383	other
MYRIP	0.42716932882378	0.139652313823099	3.0353764523028	0.00273799089262679	0.00733182363648693	-2.3281255495836	other
LRRC4C	0.427082768348368	-0.675201966387674	4.46265397344712	1.38251458086723e-05	6.6233290123459e-05	2.6040307025126	other
IGF1	0.426406570497848	2.21495382633112	2.83861668444563	0.00502194857201947	0.0125223293828443	-2.87671873952766	other
NT5C1A	0.426369950166793	-2.73559360548196	3.37302249302427	0.000900402949100779	0.00274632743531304	-1.30966012584963	other
SUCNR1	0.42625482612089	1.0736920169552	3.39662284539141	0.000830299697387104	0.00256081520816608	-1.23489844592957	other
ZNF609	0.426209948969791	2.8463896838524	8.21346091901445	3.19594388577304e-14	1.88369382760405e-12	21.8199539570494	other
TNRC6B	0.42581702744076	2.10725673870937	9.65056331343192	3.39846260038826e-18	1.32427428744994e-15	30.7481664173121	other
TBC1D5	0.425443132058228	3.21935081373827	7.10436850645705	2.34177122184247e-11	5.45186487933533e-10	15.4003401806526	other
MN1	0.425394568447105	0.856054240354383	3.81086788246912	0.000186768865818084	0.000674358076990705	0.151325542205735	other
LGI2	0.425347157483403	-0.653447292509	3.31716563504182	0.00108894738811248	0.0032474417120283	-1.48476191943729	other
DENND4A	0.425338359438778	2.09470097261101	6.46688334699275	8.19499438679876e-10	1.22151390062889e-08	11.9523243461564	other
PCYT1A	0.42533059351509	4.30289294838193	7.39053622971408	4.47266822502737e-12	1.32275606746878e-10	17.0091933627873	other
SMC1A	0.424905813485672	3.15062408720208	8.61705327120804	2.59745428268884e-15	2.32728779752777e-13	24.2673034426512	other
ARHGAP31	0.424783561382769	3.6874369583023	5.31367118594142	2.98087715353128e-07	2.20295376039559e-06	6.26595115555657	other
HBEGF	0.42398949576975	5.37336392228292	3.12925397818271	0.00202786456914757	0.00562179944070241	-2.05463754948382	other
BAG3	0.423754189934459	4.39218065329098	3.33517054123079	0.00102448578920959	0.00308108602698153	-1.42860315825429	other
UTRN	0.423655512393488	4.1301258881564	5.89667839035401	1.65946395053839e-08	1.7125627045661e-07	9.04494513614507	other
WDFY3	0.4234907656222	2.09647142725167	8.52131735048481	4.73307066049955e-15	3.84970033783294e-13	23.6820449231301	other
KIF27	0.422919206029993	0.634024071207732	4.73123200659275	4.33634306979156e-06	2.34375352422476e-05	3.70595954244162	other
KRT23	0.422694287330135	-1.19934802013264	2.09584982034897	0.0374155651907577	0.0716671410605438	-4.63803560430706	other
PHOSPHO1	0.422669152572905	0.737117553114997	4.17332190109353	4.55922953343408e-05	0.000192331005947967	1.47557312225804	other
YLPM1	0.42234260934983	3.27452299523184	8.88260633785715	4.84744722038108e-16	5.96628081043815e-14	25.9051243467155	other
CYSLTR2	0.422321271365201	0.240590942907909	4.24273632717514	3.4427167783112e-05	0.000148716480392648	1.74063559119569	other
ITPR2	0.422052376341099	1.95371943969326	6.44314307024858	9.31982041446012e-10	1.36010875255142e-08	11.8277978496652	other
CYorf15A	0.421964419094855	3.35748389033396	7.86079717393502	2.73943657302143e-13	1.19415179155744e-11	19.7268653003395	other
TMEM213	0.421779612395998	-0.450977923204149	2.34798106091887	0.0199004206507719	0.0416079367066288	-4.09607341242797	other
PRKG2	0.421582215379348	1.03569658063325	3.17830864433001	0.00172863834128826	0.00486968650198992	-1.90874391433567	other
ZNF619	0.421580696388959	0.881286226393384	7.02105242349371	3.76683124000047e-11	8.13806856088374e-10	14.9387506189937	other
LEMD1	0.421534844085532	-0.579442361136171	1.76269070921898	0.0795549517064756	0.135442467108899	-5.26374529734489	other
PLXDC2	0.42134602222597	4.05230266607702	5.359644278639	2.39116998036509e-07	1.8070336027689e-06	6.47749480620425	other
NFIL3	0.421326137875967	4.53830363347573	3.14278860865623	0.00194084510457826	0.00540832465549118	-2.01458814745948	other
CCKAR	0.420679246138703	-2.97502523135103	4.22517951928261	3.69740201597515e-05	0.000158898106149957	1.67325236038915	other
HERC3	0.420041539193471	2.97199976118121	7.08875647713223	2.56051825430838e-11	5.86222437322606e-10	15.3136065825845	other
SLC38A11	0.419885043676101	-1.71376050343957	2.77856120650218	0.00600626317690648	0.0146494010371904	-3.03745034028753	other
CBX6	0.419875403620538	3.37945716206743	6.18971807141492	3.6132719970006e-09	4.45051949652634e-08	10.5169645394498	other
CHD6	0.419792478342851	2.51367677558206	8.31709935314901	1.68601053396984e-14	1.11110749323312e-12	22.4433301738682	other
CPXM2	0.419408639963404	2.75307091046476	2.86951673808611	0.00457496788203532	0.0115349280580493	-2.79278916412312	other
MYC	0.419056569686981	4.67761233701265	2.68181962073417	0.00796475833952353	0.0187698282198063	-3.28969770449026	other
ASH1L	0.418938420782289	3.05340993389819	7.8464847027418	2.98620556559381e-13	1.27841675095844e-11	19.6428771107501	other
CKAP2L	0.418760423914509	-0.955485005595374	3.80181218990777	0.000193227449011258	0.000695053404539617	0.119549192773436	other
P2RY1	0.418689379710943	1.55929867698759	3.32567724140081	0.00105801663023481	0.00317179192203698	-1.45824720637971	other
PPP1R15B	0.418460265332572	4.54570898110511	4.69408829670976	5.10534851354258e-06	2.71641540903335e-05	3.55051928541171	other
LTB4R2	0.418376144250278	2.10135481971207	4.96863012794083	1.49488423491749e-06	9.12910149882664e-06	4.72196041597106	other
PPARGC1B	0.418175435584485	0.968047088797174	6.03862477969899	7.97618523617403e-09	8.94262321957917e-08	9.7519730981023	other
LRRN4	0.417900695956845	2.52529055814957	3.09936500226904	0.00223296319701707	0.00611343980288987	-2.14252784859462	other
TCF20	0.417753481508703	2.67877813789448	9.81323804243749	1.1674276782181e-18	5.92168845627055e-16	31.7919205750027	other
USP6NL	0.41774712446525	2.51417002762483	9.29704378834371	3.39512377985073e-17	6.93060694523431e-15	28.5004356729448	other
C12orf66	0.417585639921534	0.748422906368636	6.19860025766329	3.44762462833353e-09	4.27479915953148e-08	10.5623258989781	other
RAPGEF2	0.417395042192065	3.36488552399097	7.26498231364064	9.28698909924532e-12	2.49526341143286e-10	16.2989369833947	other
RAB30	0.417205368514445	1.62725245947271	5.05030528033751	1.02754615539927e-06	6.55991422396201e-06	5.08035599923686	other
PRKDC	0.416944262628429	2.67202291039644	8.44193725187208	7.76751560395235e-15	5.65306276932862e-13	23.1989542033045	other
ERO1L	0.416844998242011	3.41117230739298	5.89712278446808	1.6556908797322e-08	1.70997215615512e-07	9.04714070137174	other
GTF3C4	0.416225926919212	1.75151053787126	6.06150138721193	7.08059019953805e-09	8.04084120421082e-08	9.86698513503439	other
PLXNA2	0.415989517995973	3.13555806462077	5.48686997496556	1.29055439844452e-07	1.04804553689772e-06	7.06985690606472	other
PCDH17	0.415705375441976	2.67151871683579	3.74358911929163	0.000240083094280021	0.000846587511091906	-0.0832040601213002	other
ANKRD17	0.415567744374575	3.3260445179911	8.08713864266534	6.93422353497831e-14	3.60471949540378e-12	21.0651164360854	other
PCDHGA3	0.415415334216244	-0.554855678301213	3.87128838858564	0.00014863429182336	0.000551302158235685	0.364994299654632	other
IGFBP5	0.415402901575414	5.15538140812048	2.99856356613941	0.00307423995463453	0.00813592135978298	-2.43330989993902	other
TROVE2	0.415082611972977	2.43193973673029	5.84311045087704	2.18162450692356e-08	2.19328604332693e-07	8.78112381131941	other
PPP2R1B	0.414940040459193	2.71214147907141	8.52116208260649	4.73766813784327e-15	3.84970033783294e-13	23.6810980481578	other
ZCCHC12	0.414920749376206	-1.75214830932848	3.20915881313631	0.0015619960440364	0.00445573479569279	-1.81594868813561	other
COL1A1	0.414796650929937	5.55167127674683	2.06390145486005	0.0403814348410568	0.0763348207571372	-4.70252834102489	other
NAV1	0.414688838356085	1.75403884473497	6.12882693667465	4.97885880809238e-09	5.90234543829025e-08	10.2071541032455	other
NLGN4X	0.414510697259295	-0.951785803455856	3.7161899527483	0.000265677060999157	0.000926107522712389	-0.177685251273237	other
NFIC	0.413564133450965	4.39891774174388	6.64667215819157	3.06604327846772e-10	5.10164000380429e-09	12.9047154213945	other
MAGED4	0.413559182635941	-1.87894619022867	1.94928411848184	0.0527285353376955	0.095449654268161	-4.92609325674535	other
TECPR2	0.413130043258194	1.91329429554046	9.79388253568424	1.3260868731999e-18	6.34210519156945e-16	31.6674375577944	other
ATXN1L	0.412709929915953	3.62679656942806	7.65697049836514	9.28893878251413e-13	3.40981461141456e-11	18.5381563391741	other
SLC9A4	0.412314749384641	-1.02523082409526	7.18036069659384	1.51392111364895e-11	3.79932916362366e-10	15.8240780680718	other
TLR6	0.411708254683787	0.840291977689816	5.02378448237863	1.1611010444232e-06	7.32592174240483e-06	4.9634919355645	other
NCOR1	0.41168784986497	3.42409645811536	6.48568489731596	7.39985316782787e-10	1.1219759255097e-08	12.0511516389633	other
RET	0.410992064321368	-1.3182973147767	4.70140438632946	4.94415177503938e-06	2.64240602051035e-05	3.58105946910659	other
HIST2H3C	0.410958683067222	-1.04514209867516	1.71908393905293	0.0872221944005459	0.146469934999071	-5.33792409232127	other
TAS2R10	0.410751252389901	-1.72874713328925	2.41154232586475	0.0168336408511848	0.0359273637903842	-3.95027831303141	other
THBS2	0.410236766005532	2.5740968152016	2.45266738675255	0.0150795409987315	0.0326541315365804	-3.85399674807497	other
SDK1	0.410092982495155	0.83205433837087	4.62289253982774	6.9630972873462e-06	3.57202836325124e-05	3.2552889762022	other
ZNF676	0.409643461117068	-1.18356592645248	4.41838167035607	1.66577232738283e-05	7.79300251203498e-05	2.42736200935968	other
RNASEH1	0.409350777564009	3.16535404316337	8.57636347849859	3.35316664165486e-15	2.87839263664926e-13	24.0182093294369	other
LRRC3	0.408925966185789	0.808846650128378	5.21667923699389	4.72570832414352e-07	3.31393513354999e-06	5.82407743348531	other
FAM120B	0.40882728377062	3.32934400251668	7.62611654358772	1.11593641364079e-12	3.9913802623789e-11	18.3596269391431	other
MPDZ	0.408810894612968	2.66345123612213	6.11307817939522	5.40754442628002e-09	6.3744286022184e-08	10.1273569675668	other
ZNF749	0.40761719813054	0.236492663846547	6.09924936028394	5.8136626860345e-09	6.80048215943616e-08	10.0574009593893	other
ALDH1L2	0.407293941930153	0.468725995408803	4.57209622384887	8.67066293376444e-06	4.35066627243054e-05	3.04684556949159	other
ARHGAP11B	0.407162815224478	0.316904385869671	4.33782139452043	2.33018243218532e-05	0.000104767455633495	2.10956355553998	other
LILRA1	0.407049965134915	0.379921940607328	3.54220251144003	0.000498859210984223	0.0016287115920938	-0.763584106616763	other
TMEM200C	0.407038398872885	-1.89941353045568	2.946486083243	0.00361497206603327	0.00939320357238915	-2.5801151739864	other
GDF6	0.407002753218644	-1.25903009364654	2.88952147458959	0.00430528250318011	0.0109290815819006	-2.7380091703587	other
INPP4B	0.406774678291176	0.956510022320549	4.31628699912861	2.54696170363703e-05	0.0001133269323689	2.02542287523879	other
ATXN7	0.406564938752686	3.39524903521081	7.81975831702675	3.50735327231556e-13	1.46925241127456e-11	19.4862485887353	other
CACNA1G	0.406424667428172	-1.67640347826799	4.02679243729961	8.15600145249014e-05	0.000323668345929901	0.928020740088722	other
LRRN1	0.405953890591037	0.00477478633093323	4.0586894879388	7.19559724766863e-05	0.000289049921595213	1.04581879116755	other
GSC	0.405754105564367	-2.18393412665821	2.71241739440627	0.00729055037999249	0.0174060934152214	-3.21080924130994	other
RSPH3	0.405629802723772	2.33619898998488	5.91173480995583	1.53620031686199e-08	1.60414579563024e-07	9.11939585896198	other
PAMR1	0.40561701819485	2.01340125100607	2.69224192596056	0.00772903595374653	0.0182941647100909	-3.26291951436392	other
CNTNAP3B	0.40540579145138	0.785665552715571	4.39055336601041	1.87151565733096e-05	8.62773356873117e-05	2.3170450526108	other
KCNK2	0.40537530403987	-2.10074525538379	3.2279399322919	0.00146798023465751	0.00421918288941141	-1.75906301026489	other
VPS53	0.405223927477169	2.43405657424987	9.0324023313368	1.86400304174414e-16	2.68978852722027e-14	26.8378984982916	other
PTPRK	0.40495642065915	3.63292181373654	5.66935726169776	5.23966972908139e-08	4.73068131580871e-07	7.9369555922998	other
GPR157	0.404876784034643	2.17707229414831	4.77961661828618	3.50078421307277e-06	1.94360288366916e-05	3.90988505243028	other
KLF4	0.404503250944466	5.65592530334075	3.01915339500637	0.00288176608955798	0.00767874603201384	-2.37462276587704	other
EMILIN2	0.404482106603209	3.5633567053554	5.29426593513556	3.27027689021875e-07	2.39230123896646e-06	6.17706226108669	other
VTI1A	0.404417879296212	2.164829161351	9.29255281420534	3.49519050414523e-17	6.96499926772465e-15	28.4720732104519	other
SPON1	0.404337543340645	4.02630958390767	3.44708056314184	0.000697183660084597	0.00219116734625536	-1.07351309722529	other
CD93	0.404319140171093	5.36283107850085	4.0047234298182	8.89068105962129e-05	0.000349345329241786	0.846976007814881	other
EXOC4	0.403983368865964	4.05405218756642	7.06074088913059	3.00474123554886e-11	6.7421398849668e-10	15.1582403638067	other
MIDN	0.403307575715478	4.79077449014747	3.98231909123998	9.70072736551294e-05	0.000377716853620193	0.765083946924479	other
EHD4	0.4031242759636	4.65973007770895	7.37344086773032	4.94241288669074e-12	1.44382285009278e-10	16.9120903971605	other
AKAP13	0.403092568202207	5.26976383187661	7.71987299588575	6.38321999163006e-13	2.4506587027499e-11	18.9032888605237	other
KIAA1324L	0.402553029104844	3.14332950579645	4.7103432600991	4.75386058019783e-06	2.55129439730463e-05	3.61842472716079	other
CYP2A7	0.402484496781119	-1.75660245455498	3.3866198749664	0.000859365680942707	0.00263731123184804	-1.26664239406615	other
IGFBPL1	0.402242006894522	-0.910516335215204	2.65132668401177	0.008692141314007	0.0202643110661787	-3.36749072488649	other
COL17A1	0.402091394699632	-0.784465708884768	1.94118191067796	0.0537104800446344	0.0970697177140072	-4.94143322145529	other
MYCBP2	0.401907915517538	2.18124305265061	7.17302610150726	1.57919309552385e-11	3.91616492236647e-10	15.7830678094566	other
HSPG2	0.401622669554963	4.38244730936855	3.9027961999237	0.000131804783282345	0.000496016247158988	0.477553749151249	other
ANKRD9	0.401537171501316	1.79599238013331	3.96257771261301	0.000104722629455234	0.00040455513452899	0.693247111891316	other
KCNS2	0.40151559461174	-2.41294037078051	3.74454076843731	0.000239237476327033	0.000843783421036285	-0.0799117191987397	other
CCDC136	0.401295426534438	-0.550448763420465	4.48311701963068	1.26781787121551e-05	6.11761410962134e-05	2.68616969188504	other
PRRC2C	0.400826504377921	4.12255655337248	8.79151566912523	8.6414834685062e-16	9.51643366969245e-14	25.3409880401347	other
HRH2	0.40075458630453	-0.112536455917729	4.28157918387005	2.93757935603692e-05	0.000128824052503804	1.89053315160696	other
KIF1B	0.400665195750875	3.03603762404655	8.04287998009779	9.08432366106365e-14	4.56644125413046e-12	20.8019755245535	other
HIPK1	0.40055762830999	3.93592775254847	6.60783165568751	3.79666129494181e-10	6.17612375277269e-09	12.6975859766451	other
ATP5L2	0.400423420131556	-2.2308498732714	2.35172768974184	0.0197068670243037	0.0412702673739297	-4.08758126129795	other
GABPB2	0.40002158589964	2.08263695736598	8.09095809173873	6.77425530376005e-14	3.53253144952148e-12	21.0878576690719	other
PCDHGA10	0.399237726997746	0.100713736467882	4.57563799997992	8.53956423085019e-06	4.29131689163018e-05	3.06131965720099	other
PPP1R16B	0.398992610627216	2.45629178609933	5.13471362263026	6.94391944075088e-07	4.65868807690296e-06	5.45540608316417	other
NIPAL4	0.398403826658836	-2.11710551335317	3.57243683471684	0.000447862153548997	0.00148098865828855	-0.663526889091019	other
MTRNR2L8	0.397874007455814	-0.267699012180227	2.97969882807158	0.00326088862069957	0.0085648853949302	-2.48675955504898	other
BCAT1	0.39780366036873	2.74312064030292	4.05334413922628	7.34864675634691e-05	0.000294491257013385	1.02602361441313	other
MYO10	0.397602380490569	3.12576293562909	5.10251976400763	8.06770671453418e-07	5.30421613097359e-06	5.31180470664681	other
PPARA	0.397454574759695	1.34331425179798	8.57876829915014	3.30298390195282e-15	2.84993028529837e-13	24.0329169422248	other
GTF2H3	0.397111035143416	3.37617904327881	5.96622108556372	1.16061850629246e-08	1.24936290526235e-07	9.38990352252008	other
GPR161	0.396867108347548	1.20970507253866	6.42289943970896	1.03978075246895e-09	1.49783907190858e-08	11.7218431063103	other
ITPR1	0.396659224263525	2.79510197955926	5.78876815171875	2.87470781244427e-08	2.78631928619019e-07	8.51519322464576	other
NEK6	0.39657782460859	3.99859321932425	6.72940359483501	1.94002802605213e-10	3.42193141497224e-09	13.3483979878637	other
RIMBP2	0.396492403167615	-1.88742977586998	3.03743530923309	0.00272022449322835	0.00729007969775044	-2.32220846278676	other
C14orf178	0.396478720406592	-2.24289023481913	1.87175919083918	0.0627714788967267	0.110778258856332	-5.07035202120597	other
SOCS1	0.396378036386388	2.26717633373749	2.93405279039278	0.00375635192907728	0.00970932287535894	-2.61481773737939	other
ACPP	0.396320426082006	1.38297758124093	4.82723327173644	2.83155102654961e-06	1.60777926164904e-05	4.11215842788395	other
GFPT2	0.39598453778228	2.46755337639951	2.51396457560476	0.0127657753616118	0.0282953275659455	-3.70765681103483	other
SLC7A5	0.395811128064196	1.83101304508721	2.80450889400969	0.00556126336788455	0.0136957462873355	-2.96839212007469	other
C14orf21	0.395649587302587	2.79142428249481	7.96880791856422	1.42536822285661e-13	6.83645807518535e-12	20.3631515903096	other
CBLB	0.395216570169677	2.59227260996263	7.46074144853673	2.96417471458087e-12	9.20543980470672e-11	17.4092495101504	other
MPHOSPH9	0.395020866911312	0.905372862950327	5.58702026038902	7.88834448666546e-08	6.80634012176769e-07	7.54321542779195	other
PCDHB13	0.394829366726556	0.0261384905361931	4.93046950703105	1.77842168888326e-06	1.06547614458301e-05	4.55604602002626	other
COL6A6	0.394460895031121	2.78273677110989	3.28928691965981	0.00119625890312713	0.00352042506670976	-1.57118408761817	other
BARD1	0.393809670582861	0.287218253254688	4.36794866175306	2.05638719679025e-05	9.38948862167814e-05	2.22785317406173	other
NR4A1	0.393454020933906	7.34133549347444	2.13540218728428	0.0340043465574726	0.0661090310134186	-4.55688388931089	other
KCNMA1	0.393389867063789	1.45016116856093	3.79417665633963	0.000198836979437909	0.000713468852907	0.0928065311087112	other
MCC	0.393364051448613	1.96779308284587	5.0637491822127	9.65662375023944e-07	6.21461841427367e-06	5.13977542630508	other
KDM5A	0.393190569287877	2.48372213901894	7.44946553990552	3.16707522886497e-12	9.74516034117109e-11	17.3448565816057	other
SLC7A1	0.393143580982018	2.01181179213766	6.01198213574134	9.15968757409454e-09	1.01070540740124e-07	9.61839721351537	other
C1QL3	0.392748339761488	-1.04161074612593	2.98248843178594	0.00323264780668066	0.00850271710182709	-2.47887507179924	other
IPP	0.392608960921859	1.87782625334613	5.9978371022375	9.85627282521491e-09	1.08115433041463e-07	9.54764189927122	other
FILIP1L	0.392427120290234	4.36610153622284	4.12795337782826	5.46783008197961e-05	0.000225990142573473	1.30429376826682	other
CRK	0.39235218199602	4.72610898207436	8.05111742615632	8.63941284675651e-14	4.36903720972378e-12	20.8508985758025	other
IL1RAP	0.391923986598039	2.44218932673234	4.90775918642284	1.9711903886801e-06	1.16923302325004e-05	4.45777427666425	other
RBL1	0.391625225901176	0.67793279509394	5.34640992562387	2.54816134767075e-07	1.91272075330317e-06	6.41645989381803	other
JUND	0.391480429103959	6.514674329829	3.4780119491074	0.000625758351650829	0.00199743879639268	-0.97354477991161	other
STC2	0.391098232342246	1.1609439406048	2.89070777579424	0.00428975562333513	0.0108962396629752	-2.73474972068844	other
LILRA3	0.391095845113314	-2.1721294614192	2.26843174596724	0.0244236531330264	0.0497045172186791	-4.27336123367173	other
ATF2	0.390732550438807	3.31817410412224	5.39604537247015	2.00637773476835e-07	1.55054279327274e-06	6.64594203352637	other
ADAM17	0.390097989003921	4.23148155777443	5.98590470608856	1.04840353591709e-08	1.14178443641615e-07	9.48804236404085	other
IL5RA	0.390090698832288	0.506808268788449	2.5709127171733	0.0109056289720373	0.0246355362163202	-3.56867526222973	other
AMIGO1	0.390033000861019	1.41369863092613	3.9604622626924	0.000105583178043088	0.000407506759802454	0.685567113773979	other
CBX5	0.389456352599791	3.12032503404573	7.09309977205662	2.4977153357449e-11	5.75885082713965e-10	15.3377249970944	other
MTMR8	0.389446525942274	-0.845384913575925	5.17846413331332	5.65743396983965e-07	3.90032072574736e-06	5.65164565594711	other
TLR4	0.389308982940309	3.29621289249092	5.30858504392399	3.05422385549531e-07	2.25119564584483e-06	6.24263001720832	other
HTR2A	0.389168763825547	-1.87858981973997	3.51505233627265	0.000549258053927088	0.00177765478822226	-0.852800369639784	other
CDK12	0.389092900090843	2.72552522911139	8.54026565133088	4.20399628640998e-15	3.4836977147632e-13	23.7976547050825	other
PCDHGC4	0.388977928480029	-1.439111227985	5.09559080550564	8.33170469204941e-07	5.45208775763155e-06	5.28098722566874	other
TRIM6-TRIM34	0.38881142163631	-2.59986519719052	3.71776513852251	0.000264138396669509	0.000921703694361248	-0.172269720803591	other
TTC39B	0.388646983099113	1.92519603720036	5.61385651855085	6.90656962844275e-08	6.05600151967015e-07	7.67109767563627	other
LY75	0.388603251123123	2.14028569678027	5.04982806375697	1.02981208384444e-06	6.5668664653227e-06	5.07824900259407	other
FAM38B	0.388278694687348	1.66437372208893	3.87240674074293	0.000148003533945042	0.000549197773155853	0.36897623294711	other
VKORC1L1	0.388277910068625	4.50221912342736	6.09187328968323	6.04235692335788e-09	6.99467583264783e-08	10.0201308662689	other
DNAJB14	0.388252526943805	3.07026205884738	4.97986522650319	1.42011226401028e-06	8.75230456084981e-06	4.7709954496007	other
ADAT1	0.388182570064748	2.19658389334695	7.97798954314875	1.34810354031478e-13	6.54084207574754e-12	20.4174381820018	other
INVS	0.387693236376699	1.91426050154639	8.33620057479073	1.49796976830271e-14	9.98984699267691e-13	22.5586153336026	other
TTLL7	0.387682588416565	1.19858305815846	3.95127355096524	0.000109399736915675	0.000420298874508031	0.652248391937344	other
NR2F1	0.387539259547474	3.6944140237363	4.12154511053233	5.60933253001503e-05	0.000231324506577782	1.28022640657592	other
HEATR4	0.386602253571111	-1.91974836229519	4.70803493151145	4.80231197456619e-06	2.57497192534206e-05	3.60877035307211	other
OR51B5	0.386219226551459	-2.34520717353389	2.34601881417428	0.0200024576589566	0.0417899574080472	-4.10051596784552	other
MEGF9	0.386112549525637	3.98472932422082	5.31035748330115	3.02846651261663e-07	2.23417809408064e-06	6.25075518936572	other
FAM129A	0.386005073925723	3.77203627589602	5.26811127430969	3.70392268292908e-07	2.66666502320645e-06	6.05763771070496	other
VPS13B	0.385682344448907	1.44741727137149	7.51007269842821	2.21738992018608e-12	7.22118480038808e-11	17.6915809866602	other
RANBP3L	0.385500142834126	0.898326793930719	2.9990229590328	0.00306981968254968	0.00812636410658963	-2.43200447280117	other
MEFV	0.385474817630995	0.888889403291394	3.59927568605871	0.000406740649289221	0.00136068739574115	-0.574084943722167	other
PMAIP1	0.385450600342831	2.20746090499729	3.06821572954542	0.00246696477538528	0.00668088066254233	-2.23331332853254	other
CHD1	0.385303830160971	3.11482041373334	5.03801730789807	1.0874620527881e-06	6.90293033811909e-06	5.02615069441618	other
CD163L1	0.38460030509004	1.14184300612257	3.4407414157575	0.000712734717798589	0.00223500682675732	-1.09390370519554	other
SPSB1	0.384580285298963	2.45231284912383	2.86117215445959	0.00469195186672673	0.0117961223035654	-2.81553652120581	other
DUSP2	0.384361068457324	2.31415478264625	2.29327100712287	0.0229233292904379	0.0470525578163874	-4.21862330466277	other
SERPINB8	0.384242700363541	2.95978728300164	5.05611178769375	1.00036009337046e-06	6.40709329893501e-06	5.1060048985122	other
PPP4R2	0.384091835965031	4.08191042414218	5.32106832987508	2.87725454077275e-07	2.13485654955652e-06	6.29989819655179	other
BDKRB2	0.383988753958762	1.20134703463145	2.34572413411667	0.0200178207317709	0.0418116173233233	-4.10118282527569	other
CHD7	0.383738600410358	1.37309266000093	7.84304882337989	3.04864708981999e-13	1.3018189703188e-11	19.6227262183959	other
PI3	0.383731910378139	1.045024865856	1.63010695727662	0.10472990395755	0.170698526031688	-5.48368926165983	other
C11orf63	0.383677014426687	1.68826769110836	6.1353806811243	4.81044942020418e-09	5.73519322256395e-08	10.2404014657835	other
FIGN	0.383583763838086	-0.254298551944849	5.41104073680234	1.86604335786885e-07	1.45688898168688e-06	6.71557611318755	other
HAVCR1	0.383098680468639	-1.87028490223328	2.28242099186642	0.0235684638925177	0.0482171250423923	-4.24260270709571	other
STC1	0.383098619087789	2.33748477026248	2.41939200822728	0.0164855120072806	0.0353059090954286	-3.93201881301659	other
NUP155	0.383081611962615	1.62900922350576	6.66622521855886	2.75251073034465e-10	4.66811318290164e-09	13.0092723765471	other
PANX1	0.38297417295453	2.49214551261684	5.50930745389347	1.15638800663033e-07	9.49792877477192e-07	7.17537130171741	other
PHLDA1	0.382846921863036	3.64846106751315	3.46646066266553	0.000651589134528963	0.00206923743556826	-1.01096976003751	other
GLP2R	0.382463130070771	-1.12561871082932	2.02968326115375	0.04377860142842	0.0816491723149921	-4.77055256715091	other
KCNA2	0.382425581477911	-1.82829434763248	3.30546800238168	0.00113283271925346	0.00335782974627448	-1.52110287327006	other
ZNF726	0.382103969003323	0.324336701683938	2.46464287067715	0.0146002197560121	0.0317476069753035	-3.82567269697349	other
CLPB	0.381954250657987	1.53442585953834	7.33772786110543	6.08661904383965e-12	1.72977786374927e-10	16.7096370700418	other
FLT1	0.381620425434969	3.29654600269583	3.65711316061214	0.000329894973335358	0.00112512468595366	-0.37935930141638	other
FLG	0.381504694011458	-2.01351366588222	4.92558656809509	1.81826274162792e-06	1.08583303717837e-05	4.53488710935336	other
ITGB3	0.381347653658479	1.05109736607091	3.51857825922194	0.000542452833971376	0.00175732881514358	-0.841248064598421	other
CNTRL	0.381290199790868	2.25717782398607	6.33887414789969	1.63409203854808e-09	2.22382655554929e-08	11.2843446507274	other
ITPKC	0.381180082585542	3.39291186229054	2.76775543749724	0.00620093519099951	0.0150758829574642	-3.06603486642743	other
PDPR	0.381037928024884	2.82435886941981	4.76684206525615	3.7048783298998e-06	2.04376790389537e-05	3.85588627901482	other
BMP2	0.380852861205897	4.28946129872129	2.81195334449859	0.00543924642123447	0.0134288415700655	-2.94847015064689	other
ERCC6	0.380378659518125	1.04577375448068	6.6615522201644	2.82444317599011e-10	4.75767796532966e-09	12.9842670127814	other
TRIP11	0.380291071680384	2.20852034077738	6.46651101632639	8.21156002383409e-10	1.22220563587174e-08	11.9503690883701	other
MMP16	0.380280737388887	-2.12949491814417	3.48040540582018	0.000620527645038428	0.00198338977473711	-0.965776535479529	other
RASGEF1B	0.379807516403645	4.45264277939383	3.9885783697626	9.46761237029366e-05	0.000369327344363425	0.787923764031441	other
RUNDC3B	0.3797854672184	-0.209986124673786	2.24777878961819	0.0257357251496662	0.0520278144058288	-4.31844405730617	other
SWAP70	0.379726790486126	4.41234023008281	6.19646096006971	3.48682673862066e-09	4.31382060441768e-08	10.5513965737363	other
KLHL8	0.37950901276594	2.24439362885617	6.35276302516612	1.51681129667248e-09	2.09142539497535e-08	11.3564045741359	other
LOC285033	0.379461723146876	0.676602026866192	2.24050602955574	0.0262121725605681	0.052876061278784	-4.3342265585057	other
ATP11A	0.379265685534556	4.98197265370338	5.27431411723297	3.59627987981536e-07	2.60035114074425e-06	6.08592078625181	other
ZNF713	0.378850029052061	0.698782250203746	4.59451817143596	7.87230686206418e-06	3.98592088820606e-05	3.13862784019422	other
TRANK1	0.378541378220881	2.48808037524422	7.49703940167815	2.39435712781191e-12	7.72237841280222e-11	17.616891820912	other
MLL5	0.378495111573311	3.99994304059647	7.97474679015536	1.37490603937148e-13	6.65160468006914e-12	20.3982618111657	other
SPINK13	0.378314232944747	-1.53678681283141	1.29926475644268	0.195422075720865	0.28604145903214	-5.95932541155386	other
MRC1	0.378301147411232	4.91704266264159	3.27671170348595	0.00124781767325198	0.00365352807986093	-1.60995370453214	other
SERTAD4	0.378169929873338	1.19238374426403	3.78614187134992	0.000204906153864206	0.000733359869474653	0.0647153353914458	other
CHST3	0.378082475175517	1.4737257880155	4.50355976399429	1.16240159336767e-05	5.6529460404943e-05	2.76852973615006	CSDS
TTC36	0.378081376722369	0.0879580992612496	2.3274542330849	0.020990818580464	0.0435720873286691	-4.14237302253649	other
ZNF8	0.377625818538438	1.10832284629054	7.40025230956781	4.22564351521949e-12	1.26761732618744e-10	17.0644363234659	other
FOXO3	0.377619483093198	3.69890102986371	7.92552532985561	1.85288092203336e-13	8.42809069399901e-12	20.1076578395408	other
TBC1D3	0.377445201254078	-1.86771854834181	2.63812575487569	0.00902519517912374	0.0209329003884373	-3.40091266437681	other
DLEU7	0.377170169954723	-0.746382273447754	2.58071038454715	0.0106112904969104	0.0240485231015141	-3.5444714041064	other
GIGYF2	0.376806666726803	3.36397518344557	7.88169224850335	2.41499376936924e-13	1.06101261694151e-11	19.8496193732488	other
KLB	0.376660249201265	0.591868434073643	2.6274557691291	0.00930273977151648	0.0215051182206069	-3.42781356641783	other
PARD3B	0.376575135698548	2.06756961292266	5.46244139956044	1.45388864152716e-07	1.16499004167176e-06	6.95533359880622	other
CLNK	0.376548562572848	-1.50631968507826	2.61872314380508	0.00953557621834545	0.0219433613306138	-3.44975465279966	other
ADRBK2	0.3764115654641	2.80246685249301	7.41061249189816	3.97708398528659e-12	1.19950286179662e-10	17.1233851662718	other
PTPRM	0.376298969703515	4.59766828092614	5.55139633398823	9.4043194398052e-08	7.96043577830849e-07	7.37413475654646	other
CHL1	0.375966261695402	0.327907085470374	3.4068367540305	0.000801571098143127	0.00248373943212445	-1.2023996740894	other
MKI67	0.375853255286021	-0.318628284762242	3.12047557064607	0.0020862187356584	0.00576162603797821	-2.08052986832455	other
DENND2C	0.375629200088381	0.468437856241747	5.11533876582766	7.60054034436016e-07	5.04062776641223e-06	5.36890241531315	other
THBD	0.375615565470674	5.34529572944975	3.23805023400703	0.0014195725730153	0.00409411187107222	-1.72831714942002	other
USP32	0.375583670935193	3.06922112411826	7.36970634586893	5.05134263848804e-12	1.47051172914176e-10	16.8908944550498	other
MLL	0.375572232039962	2.51412597149474	6.03206692829839	8.25278050440904e-09	9.20955285755352e-08	9.71905757920713	other
IL12RB2	0.375505003302492	-1.4455785427262	3.47082209849931	0.000641720907412294	0.00204060909368814	-0.996852023972733	other
P2RX7	0.375494205990762	2.43424993419877	4.42752122169941	1.60307389125314e-05	7.53759940047366e-05	2.46371646826853	other
STAB2	0.375429771082231	-1.04950755727846	3.0597661818189	0.0025342302418113	0.00684864062280907	-2.25779677987032	other
PIK3CA	0.375254748573053	2.53934584064256	5.44076527359636	1.61556556248544e-07	1.27923140730576e-06	6.85402459416293	other
VWA2	0.375174205863253	1.40447229759515	3.86438553713555	0.000152584365301372	0.000563945615098183	0.340438151552227	other
SHE	0.375172986155592	2.88152276382243	4.41786728764956	1.66937018733329e-05	7.80765229554957e-05	2.42531775772916	other
HIST1H4H	0.375029380051239	3.00661348038276	1.98868817646324	0.048166012234419	0.0884531956985123	-4.85061499089914	other
XYLT1	0.374997878309294	0.938744574667284	5.27155700923468	3.64374510476397e-07	2.62899350468294e-06	6.07334616422971	CORE
FAM105B	0.374817957991924	1.77529718016072	7.51517244859817	2.15172042537639e-12	7.02098405465408e-11	17.7208247692546	other
TLN2	0.374472234253	0.271887799962845	5.33704713483836	2.66524095093086e-07	1.9916726909657e-06	6.37334710874478	other
BRPF3	0.374331072680709	2.78266509492047	7.40073456709781	4.21373996596277e-12	1.26631585799373e-10	17.0671793412423	other
CBLN1	0.37406860047246	-2.16829312938048	2.74252112060386	0.00667803073183704	0.0160862795251432	-3.13238721703642	other
C13orf33	0.373518096961093	2.38604877163615	1.50069706190022	0.135088210518108	0.211074540825409	-5.68223450105626	other
COL3A1	0.37336840889931	6.02799331564359	1.91257730331118	0.0573011006692543	0.102474692746009	-4.9950993499131	other
STK32A	0.373368035331261	0.48436730657818	3.75261751951364	0.000232173153771911	0.000821290452448861	-0.0519402548437764	other
ZNF331	0.373364938101628	4.38131541127987	2.75200862500714	0.00649488364876869	0.0156976480771606	-3.10750607533685	other
POLR3D	0.37331178788171	2.79164793946021	7.88649961541821	2.34590719513142e-13	1.03337211945539e-11	19.8778847148834	other
WDR60	0.373303812040064	3.21056589266991	6.98247994109826	4.68912264573806e-11	9.92417015186482e-10	14.7261242640669	other
SLC36A1	0.373210596557239	1.87537443602045	4.7334689127189	4.29379130259877e-06	2.32375598494021e-05	3.71535143008784	other
STK17B	0.373208547209036	4.62693310681697	4.92176770167925	1.85002278342974e-06	1.10126356229838e-05	4.51835033888217	other
RAB3C	0.373117884886045	-1.77393217266748	1.86069496743121	0.0643271206176969	0.113118150227926	-5.09048074860555	other
RANBP2	0.372959317326637	3.44330720910339	5.69662719890028	4.57171101829703e-08	4.2116604697454e-07	8.06826113915703	other
C3	0.372939243945505	7.20442896130633	3.46417915153881	0.000656807793753265	0.00208264930093501	-1.01834866810015	other
OAS3	0.372890187000538	3.33927213911227	4.42439604452475	1.62425350266231e-05	7.630754808045e-05	2.45127857155497	other
C14orf37	0.372832351314475	-0.571392553374223	4.33857019270629	2.32297236499344e-05	0.000104499420633231	2.11249547631669	other
CHST13	0.3725755510337	-0.983365958243629	2.53781519813309	0.0119547640870709	0.0266636636979987	-3.64980328171727	CSDS
RCAN1	0.37180583094257	4.88600532757192	3.2373487041907	0.0014228829791966	0.00410153920936316	-1.73045330868883	other
KIAA1211	0.371804073584984	-0.425339837293107	4.24312343897219	3.43729499074682e-05	0.000148558948748027	1.74212392957045	other
ABHD2	0.371767457686257	5.06728803181874	5.4425032869404	1.60198092832222e-07	1.26967607761296e-06	6.86213685468271	other
EDA2R	0.371725506164087	0.801244530790364	4.09953203884816	6.122516198581e-05	0.000250696669882699	1.19779028027074	other
PEAK1	0.37166077646423	3.5386122556617	5.57746783530236	8.26967404504384e-08	7.09149968442566e-07	7.49780110226838	other
DHX8	0.371571692818213	3.15854602033627	7.1818150877932	1.50129818441265e-11	3.77898200133585e-10	15.8322128995671	other
TMEM236	0.37151543189493	-0.868518546414028	4.86324078955416	2.40944437622512e-06	1.39554823041781e-05	4.26615362306027	other
CPEB4	0.371363287458752	3.40918516837214	6.34855058528658	1.55148002839845e-09	2.12696348856361e-08	11.334538329905	other
PMCH	0.370990247226455	-1.51795195777147	1.83136473512408	0.068606803983642	0.119476622126736	-5.14328325961218	other
GUCY1A2	0.370909698431674	0.398471611185856	3.75487082197749	0.000230237785369562	0.000814960940854535	-0.04412734662204	other
CD300LB	0.370722754492822	0.565099347572947	3.69902720867364	0.000282999895578974	0.000979151560995544	-0.236562766246518	other
USP9X	0.370202486974219	3.09685768485839	7.22593721106744	1.16403012154121e-11	3.03200970030178e-10	16.0794436954767	other
GJB2	0.369816030970408	-0.328387494411758	2.23275772152048	0.0267282092819059	0.0537744585540653	-4.35098768406918	other
ITIH5	0.369808404234332	3.40798340958403	3.54415779499188	0.000495402688522902	0.00161930516250606	-0.757135794624434	other
IQGAP2	0.369741004799365	2.76566315262725	4.76362957731236	3.75798472704049e-06	2.06516435804106e-05	3.84232473431108	other
ZNF778	0.369593270139145	0.710386107539187	6.29076959149454	2.1133472838173e-09	2.77236051597318e-08	11.035553336027	other
XIRP1	0.369406649787785	-2.2492070277991	3.19779930844601	0.00162154117147203	0.0046067511319196	-1.85021083404617	other
FGF7	0.369252848119269	3.28519729279124	3.25828238488984	0.00132712453074998	0.00386410463040945	-1.66653221289113	other
CORIN	0.368861826033403	0.0604189882385872	3.37559849535119	0.000892490608324734	0.00272495957938307	-1.3015222527433	other
ATP2B4	0.368828062193717	4.81031221093364	7.15360762172179	1.76571518516267e-11	4.3084994875274e-10	15.6746075160147	other
MAK	0.368647302346487	-0.0703862177884945	2.22282809107381	0.0274024326965406	0.0549460135250831	-4.37238692560328	other
MAP3K8	0.368617145636422	4.05809665415201	3.98791063568366	9.49222447467572e-05	0.000370201177729722	0.785485790674357	other
FAM90A20	0.368587869185827	-1.94600665410694	2.96668699629534	0.00339563189422289	0.00888394533876164	-2.52344723690666	other
DRD2	0.36820599102862	-2.0387248322988	2.94602985018449	0.00362007250745713	0.00940353719775371	-2.58139093129377	other
TOP1	0.368024940713644	5.16351259878845	5.65752298020015	5.55837169263204e-08	4.98615132706151e-07	7.88011181899792	other
KIDINS220	0.367540993301095	4.20636491788929	7.225838417542	1.16469456795152e-11	3.03200970030178e-10	16.0788891680596	other
SBF2	0.367233469931039	2.24023818350276	6.48551631676169	7.40663392585416e-10	1.12198774013459e-08	12.0502647150819	other
LRRK2	0.367186432419619	4.59812779023515	3.13513248367474	0.00198963527907469	0.00552680135022092	-2.03726198847029	other
ARHGEF35	0.367165593382233	3.16173186445393	5.32894402226274	2.77078239111174e-07	2.06777202161478e-06	6.33607968147803	other
STARD4	0.366731461356747	3.10677245323632	4.17895098866322	4.45712068858576e-05	0.000188118364110532	1.49693305537005	other
ZNF623	0.366674027445982	2.14448848958704	5.34705040464534	2.54033789803305e-07	1.90770372701549e-06	6.41941113531996	other
ST3GAL1	0.366603102602736	3.98675027390033	6.65454286595957	2.93582154550402e-10	4.92411992486892e-09	12.9467800140446	other
PTPRZ1	0.366396082021143	-1.09065508428169	2.6042501035453	0.00993302128320438	0.0226988181924311	-3.48596919186794	other
TMEFF1	0.366302381376328	-2.31237157386484	3.3561982966832	0.000953712722579045	0.00288683494814659	-1.36267417309531	other
CP	0.366241305897063	1.74379323498864	1.64436745140325	0.101748228352346	0.166698991327191	-5.46083338017336	other
ACSL4	0.366133337666013	4.80858854738421	4.92789364341805	1.7993322181563e-06	1.0756793571328e-05	4.54488218945231	other
F3	0.365842501593074	5.42156367653322	3.63367937181547	0.000359215140956653	0.00121571011817093	-0.458580584848376	other
ELL2	0.365813802819332	3.80805356299552	3.62617576511384	0.000369111331028495	0.0012461788160722	-0.483854106406233	other
KIF2A	0.365729653186408	2.52363497598646	5.17934269771224	5.63413460968525e-07	3.88899044855294e-06	5.65559919379204	other
PTP4A1	0.365512744568769	5.80509494653404	4.36305793530111	2.098630797875e-05	9.55110955019837e-05	2.20860512011287	other
SETD7	0.365230854145179	3.72621132486241	6.29186923423017	2.1009871776735e-09	2.75830779349622e-08	11.0412268078033	other
RNF148	0.364942693620369	-1.29831649926264	2.76640145733333	0.00622572740502475	0.0151295660616593	-3.06960931615641	other
KIAA1161	0.364637099335048	1.16267517499766	5.44055940317284	1.61718210111775e-07	1.2799059664591e-06	6.85306380893715	other
ARMCX5-GPRASP2	0.364482225923118	0.162954324761412	2.40310769159571	0.0172149461889428	0.0366383959639814	-3.96983631756715	other
SUSD1	0.364398259078872	2.72571422795042	6.30094562896825	2.00164169978183e-09	2.65916511211492e-08	11.0880799943712	other
SPTY2D1	0.364343748558384	2.65099629922844	6.88358773651536	8.19617448384719e-11	1.59344674431032e-09	14.1841480476426	other
TSSK4	0.363980230591174	0.30497125832152	4.27260221817038	3.04759300129962e-05	0.00013322971859168	1.85579042697307	other
SCIN	0.363813341807984	1.94245412278142	4.0577646416507	7.22185847732016e-05	0.000289969845240603	1.04239228593725	other
GSK3B	0.363794614427259	3.30209994981271	6.19374023814014	3.53731557441399e-09	4.36017123712193e-08	10.5375004417984	other
AOX1	0.363128707626007	2.97934128577658	2.74888761893779	0.00655462281756862	0.0158163228114864	-3.11569971871434	other
DUSP16	0.362949717685837	3.37377697414771	5.79681957840472	2.75986425334102e-08	2.6975805935854e-07	8.55448486266351	other
BHLHE22	0.362813893715872	0.30535114060632	2.90616403582504	0.00409208077500711	0.0104592059998235	-2.69217068950342	other
RNF169	0.362788872130712	2.09494366788952	6.50283853569237	6.74086587284561e-10	1.03329078613153e-08	12.141475336366	other
ZZEF1	0.362766028842004	2.90395087921652	9.40273468012244	1.71139718431886e-17	4.16701415284432e-15	29.1693477257519	other
ARHGAP32	0.362630237169114	1.92436682555687	6.7183477730264	2.06278067160512e-10	3.61559012167519e-09	13.2889117165424	other
GAB2	0.362576718702939	3.79891689418296	5.92731961931932	1.41805776390389e-08	1.49570692564506e-07	9.19659640716296	other
HEATR1	0.362378300936572	1.67767291685751	7.18774802978039	1.45087245441768e-11	3.68530409931678e-10	15.865407246361	other
SASH1	0.361974763204019	3.70766659164433	4.50329848219761	1.16369412654759e-05	5.65758814530353e-05	2.7674751758425	other
TAGAP	0.361916895034094	2.97884511553024	3.90243769955665	0.000131985663381018	0.000496517838170645	0.476268666467491	other
DDX3Y	0.361714113196136	4.88628284625424	5.96459152208367	1.17041893389402e-08	1.25748668385443e-07	9.38178868138539	other
CDON	0.361426210631541	1.45580801617977	3.95887806609245	0.000106232016548915	0.00040953885882365	0.679818066840538	other
TLR1	0.361394401354044	2.14721850416306	4.21861669822679	3.79715629495043e-05	0.000162892360894862	1.64812346423107	other
CUBN	0.36137651049806	-0.790625071222776	4.79339893128974	3.29278003322327e-06	1.8391426645024e-05	3.96827054831919	other
FCRL5	0.361266591280919	-0.778515066964398	2.44430499225511	0.0154224800478634	0.0332762172623337	-3.87369848985763	other
DENND5B	0.361220339116952	0.254404966012306	5.6301544258915	6.36967267020448e-08	5.63272534040149e-07	7.74897474381224	other
PPFIBP1	0.361168355331819	4.22043920311981	4.5837456793805	8.24660749482289e-06	4.15157783025084e-05	3.09448682785347	other
ZCCHC6	0.361165705047492	2.63731554172514	6.79577136739793	1.34069453003445e-10	2.45803786837313e-09	13.7067417379616	other
ZNF550	0.36098145665167	1.08041124271739	3.88860135637512	0.000139149645257583	0.000520264889874175	0.42674754435465	other
LGALS7B	0.360972726428783	-1.28586566866127	1.1959037407529	0.233219389590514	0.331144232959167	-6.08630576268854	other
LIX1L	0.360932790191455	3.08104284476178	5.21743161742836	4.70895208327593e-07	3.30356868910125e-06	5.8274817895373	other
WDFY4	0.360775726585911	2.05908130701878	4.32265398554832	2.48093186438843e-05	0.00011077172173379	2.05026470066019	other
C17orf89	0.360719670078788	4.37257995098884	2.61285761006709	0.00969489482671008	0.0222518640483066	-3.46445392555909	other
NDNF	0.360698601454259	5.42284863540594	3.71880316665679	0.000263129042365604	0.000918564554777445	-0.168699869888677	other
FICD	0.36069190995208	1.59751722743931	5.78056378627272	2.99653662352372e-08	2.88717875966724e-07	8.47519438007832	other
PTPN13	0.360614312520898	3.72673548873971	4.19377464971066	4.19857968449142e-05	0.00017819479041253	1.55329664138725	other
ZNF774	0.360601354270687	-0.1162629221907	4.14306268998402	5.14756562221765e-05	0.00021393892341779	1.36116275378326	other
TNFSF14	0.360560000619824	1.88656210246863	2.51032457313728	0.0128937743576284	0.0285336976430912	-3.71644130880712	other
ZBTB24	0.360233293109837	2.27705439511349	5.65606167669027	5.59901502298053e-08	5.01454855375447e-07	7.87309855351116	other
MT1A	0.360224731936829	3.47376863659041	1.24223294006886	0.215676493358679	0.31060903573354	-6.03066943171728	other
RIPPLY1	0.360166521318493	-2.61096825802026	2.51128338899952	0.0128599474908062	0.028477663850854	-3.71412853216977	other
VWC2	0.360135405712478	-1.27373089351301	2.60403796088491	0.00993895594601204	0.0227092797679901	-3.48649862829097	other
SMCR8	0.360047328137606	2.6712234661594	7.06648957544814	2.90778656137223e-11	6.56861528351008e-10	15.1900918892039	other
PEX5L	0.359721002892982	-2.13166519472683	4.00081708649865	9.02712025086632e-05	0.000354041625771442	0.832669703243552	other
MPP7	0.359647235128739	2.85438242177682	4.6805962256433	5.41602109576055e-06	2.86804103517671e-05	3.49429675001968	other
LDHAL6A	0.359597776225716	-1.73508946823341	2.91816258135527	0.00394441133415206	0.0101312722606063	-2.65897392139626	other
CASS4	0.359589009386168	2.76887605312848	3.09720831949355	0.0022484796107131	0.00614988565420369	-2.14884025693231	other
IRF4	0.359559894660882	1.27113901925062	3.1566132145867	0.00185553919564262	0.00519482699378857	-1.97352009887573	other
NEK5	0.359526978517899	-0.012123513658581	2.17166205341763	0.0311159850745974	0.0613270309859515	-4.48121812103557	other
DNAH14	0.359246714892992	0.732480412949559	4.18231959591194	4.39706524112131e-05	0.000185771012294623	1.50972687913546	other
TOP2A	0.359182792181528	0.642935119392451	2.69023814952785	0.00777386031278885	0.0183898597761126	-3.26807531632849	other
SH3PXD2A	0.359086497799149	3.46126585072437	5.52362676997463	1.07798185587615e-07	8.93284073540146e-07	7.24287162319038	other
KRTAP5-7	0.358981535670673	-2.09153009742575	2.17167042802988	0.0311153432815693	0.0613270309859515	-4.48120050517716	other
TLR3	0.358979690337695	2.16923430625163	4.66846248054002	5.71093355478341e-06	3.00330872678352e-05	3.44384382428231	other
CDC42BPA	0.35877700266854	2.81225463694051	7.08524906972479	2.61236925711868e-11	5.95755435897951e-10	15.2941360846901	other
KCNN3	0.358682843562925	0.0503904574450249	4.31866933796463	2.52206040788038e-05	0.000112368296959036	2.03471444206854	other
PRKCB	0.358611141313287	2.32203437653064	4.30614062232329	2.65568061353373e-05	0.00011769509608139	1.98589718424917	other
GTF2H2	0.358497876401105	2.34548181490888	7.58201773135676	1.44955349990074e-12	4.96365096285626e-11	18.1051175511317	other
FAM65B	0.358389455651516	2.43141838280556	3.5295910076199	0.000521703951206935	0.00169832797340585	-0.805100640604749	other
SRPX	0.358383949116341	3.25038548779712	3.17347942797716	0.00175616883925016	0.00494142044044518	-1.92319703022805	other
TEK	0.358064159259206	3.7739016071945	2.88309500531622	0.00439029150634923	0.0111245972638177	-2.75564508414836	other
LRRC32	0.357944885774469	4.20737374122299	2.31125047725529	0.0218882877663001	0.0452219265514807	-4.17865055901341	other
NAALADL2	0.357864245472362	0.0178822264335409	4.81242304236627	3.02519046316502e-06	1.70099641125023e-05	4.04907750768903	other
SHPRH	0.35785812072549	0.757528387285382	5.57796566478767	8.24936401133225e-08	7.07770908178834e-07	7.50016652010042	other
HELZ	0.357691295426794	2.34346498867245	6.84621320791819	1.01102015278384e-10	1.9209382902893e-09	13.9805152997745	other
FAM98B	0.357617057667129	4.14568323811451	6.28015967399956	2.23633136179904e-09	2.91768906197616e-08	10.9808459595029	other
SLC41A2	0.357611847772623	1.68095135118126	4.66465407632157	5.80664961941349e-06	3.0459889683285e-05	3.42802960803935	other
NUP98	0.357528677200449	3.6817584410401	6.92255921414257	6.5806734363503e-11	1.32127361509209e-09	14.3971842501202	other
NPTX1	0.357433670712696	-1.27354389583952	2.8075551261426	0.00551103683730834	0.0135900479699034	-2.96024601945154	other
NDE1	0.357388649635748	2.06238396974701	6.91296016473956	6.94675175630767e-11	1.38430568629564e-09	14.3446451301874	other
FRK	0.357370279813965	-0.048291085769385	4.03872363480271	7.78327584436891e-05	0.000310496316393926	0.971992081395825	other
ZNF295	0.357213696195108	2.41966763304115	4.17135447798313	4.59544200850427e-05	0.000193614658395049	1.46811324706776	other
GPC6	0.35714953919919	0.587942008392615	3.31648505512912	0.00109145662914916	0.00325260682131526	-1.48687940151158	other
DENND1A	0.356764133722429	2.18071569574846	5.95313112136209	1.24166982660395e-08	1.32553005277573e-07	9.32476125538889	other
ALMS1	0.356609874189659	0.646999415247208	5.40561027605873	1.91572326461016e-07	1.48942367516533e-06	6.6903423395071	other
FAM59A	0.356562319408832	1.18424971739513	4.89994327853982	2.04209777148916e-06	1.20658929039735e-05	4.42403445629289	other
MCART2	0.356472011572072	-1.14734426190496	3.70010888019347	0.000281877371086415	0.000975872867552326	-0.232858999242548	other
ITGA2	0.356123201689641	2.43678592261056	3.60106593825359	0.000404128174731751	0.0013537525548999	-0.568098074564938	other
ANKFN1	0.355932888026597	-1.5332664472394	2.1179181075121	0.0354777467172071	0.0684803969441108	-4.59293531147838	other
FAM73A	0.355920846711319	2.14385427740533	5.46300923886503	1.44987268896025e-07	1.16232849331923e-06	6.95799147397527	other
REV3L	0.355665796390227	2.12800411258746	6.9408494032198	5.93499923237108e-11	1.20419335940193e-09	14.4974125392094	other
TCF23	0.355602172727245	-2.96691593983359	2.81656835579452	0.00536483313332422	0.0132744925083095	-2.93609561797078	other
TMX4	0.355415803826932	4.31207593807687	6.37887235252459	1.3182902117571e-09	1.84659915101272e-08	11.4921432903587	other
EMR2	0.355325253015748	1.54326746651628	3.97310370304566	0.000100539000291319	0.000390107168724245	0.73151255826973	other
UGGT1	0.354905352323788	2.74015170633115	8.25809686128252	2.42756182726177e-14	1.51038905514557e-12	22.0879907160759	other
KIAA1486	0.354784638666359	-1.54029918798076	3.31066466688003	0.00111313710352823	0.00330779371133659	-1.50497253387255	other
FLNB	0.354318128483488	4.36362873018632	6.00320289863392	9.58612507381374e-09	1.05290123104047e-07	9.57446902785738	other
NRG1	0.354247499292559	1.1039622420775	3.63024842163602	0.000363708638439656	0.00122967459075771	-0.470142286896337	other
B3GNT5	0.354204405840708	4.02381455048623	3.72719385555852	0.000255102895501677	0.000893714392591582	-0.1398121449305	other
PDE1C	0.354129683308976	1.14338695787925	2.90370720256111	0.00412293453011103	0.0105300276319085	-2.69895267141262	other
FSD1L	0.354055753477233	0.972781435058971	3.50925731965786	0.000560617143493425	0.00181161590056688	-0.871765053105017	other
KIAA1244	0.354007203263097	2.14483315147065	3.59717807000263	0.000409821880338996	0.00136898991318987	-0.581096383801012	other
IL13	0.353871783438604	-1.49138588829921	1.54448078090929	0.124130167685696	0.196668273306839	-5.61685059441536	other
NEK10	0.353811319116292	-1.23631978224034	1.53153563495459	0.127294698502287	0.200998581098932	-5.63637305777035	other
PLA2G7	0.353679851407369	2.36919768739569	1.76210157654004	0.079654731278164	0.135557192645912	-5.26475944654237	other
IFFO2	0.353597342920416	2.49933686408555	6.87349645236769	8.67459784848097e-11	1.68060293270513e-09	14.1291010815642	other
C17orf46	0.353462368005548	-1.15415108368809	2.71446228738058	0.00724738743778865	0.0173182039002347	-3.20550749783534	other
ZNF70	0.353382410769987	0.42149480517522	5.52973056410707	1.04615906085378e-07	8.72094448188818e-07	7.27168287113814	other
NXNL2	0.353253662129623	-0.781990327872884	1.88424126836911	0.0610542489075885	0.108284284007642	-5.04750584331072	other
CLDN10	0.353163316579131	-0.848052352047818	3.41890500179954	0.000768825528247959	0.0023911873870945	-1.16388962504197	other
C9orf47	0.352848441093279	-1.46682562345939	3.98447745921445	9.61973278918949e-05	0.000374650319121086	0.772956311024258	other
SIK1	0.352746571958237	5.42766660051564	2.61975378942312	0.0095078263183415	0.0218994151741443	-3.44716864640758	other
PER2	0.352510684887797	2.76298984331111	3.78073842372759	0.000209085899342093	0.000747200868720602	0.0458525607763214	other
C10orf18	0.352409920985855	2.08678570209917	6.77154278929873	1.53468601835742e-10	2.7652431928186e-09	13.5756755139916	other
KAT6B	0.35238723642068	2.6256789358791	6.40321871919184	1.15629322031734e-09	1.65005901235225e-08	11.6190389521831	other
KDM1B	0.352292990974223	2.71823518314437	6.72704234748381	1.96562579688535e-10	3.46343265411199e-09	13.3356881901378	other
ZC3H12A	0.352236841694474	3.27135465304291	2.47907712514858	0.0140405124391873	0.0307301435302768	-3.79136138542786	other
PARM1	0.352134855648627	4.73483861153407	4.66954324190689	5.68404937434297e-06	2.99105006215426e-05	3.44833349619288	other
ZBTB10	0.352098362581838	1.83888564868807	5.43302743022914	1.67742081753197e-07	1.32320202943769e-06	6.81793072183679	other
TFRC	0.352088696949323	5.78049194834177	3.77379710750774	0.000214573736846606	0.000764690181195518	0.0216552247086161	other
C4orf34	0.352082106433351	4.64924692483172	5.77739460342115	3.04493608730739e-08	2.93094796811031e-07	8.4597542161987	other
KIAA1549	0.352031645114983	-0.281372385802374	5.16696028610006	5.97128791522531e-07	4.07987135526983e-06	5.59992480586604	other
BCL6	0.351987987100224	4.87151634537591	4.83529119822191	2.73128842690053e-06	1.55718790796621e-05	4.14654283614564	other
MUC4	0.351922981746468	1.57277665324928	1.55076439018425	0.12261656289532	0.194639985424823	-5.60731658147964	other
CERS6	0.351848761503021	2.43583745394325	5.62740910840363	6.45716541324518e-08	5.70017758779157e-07	7.73584541588104	other
FBLN2	0.351812855495481	3.5560704738002	2.29292053035908	0.0229439242797972	0.0470890569543312	-4.2193995673594	other
MUC5B	0.351784257596964	-0.796451750482765	1.4319913122566	0.153783731887985	0.23536489787629	-5.78113220565686	other
ZNF813	0.351394310807742	0.184279476008851	4.88683693293857	2.16657832718201e-06	1.27116560177707e-05	4.36755016384428	other
DIP2B	0.351246747593967	2.41645707663373	6.23546851728613	2.83616040767664e-09	3.59086463508287e-08	10.7510699442645	other
C7orf74	0.351192446240325	2.50344011057478	3.71170215271709	0.000270107374834152	0.000938813817971109	-0.193103563876649	other
FAM196B	0.350995682384821	-2.58046989430177	4.0811128024294	6.58605268150184e-05	0.000267452537204414	1.12909622816619	other
SLC12A6	0.35092084320842	3.28036169147105	6.49109741680853	7.18536117301049e-10	1.09341600613657e-08	12.0796353508468	other
GDF11	0.350917769828566	0.965505029702915	5.13279632980671	7.00635828781941e-07	4.69681343130993e-06	5.44683487744991	other
FGL2	0.350899968257046	4.68322617672424	3.03859413816227	0.00271027141604217	0.0072668962410908	-2.31887642710767	other
NKX6-1	0.350751525939383	-2.39640522616777	2.26675428178173	0.0245279978769338	0.0498935662245709	-4.27703749889679	other
SPTLC3	0.350491153979295	2.06267362377739	4.03540520707686	7.8852798564665e-05	0.000314191143816693	0.959751340360508	other
GFRA1	0.350478485399794	0.766270529677672	3.05077139744074	0.00260769110997811	0.0070250660993955	-2.28379294337901	other
HHIP	0.350369140723223	2.65811538881712	2.48877802280838	0.0136751521089635	0.0300128977516637	-3.76819616982598	other
NOTCH2	0.350176843409861	3.90235044641003	6.54603107795218	5.32644613279573e-10	8.30935524854313e-09	12.3695744910037	other
HIF1A	0.350122262213644	5.09808717162626	3.86240377191663	0.000153736680350768	0.000567577920686259	0.333395140553199	other
PLEKHD1	0.34980851831349	-1.36882998057393	2.9682993311593	0.00337866250289216	0.00884369533008785	-2.51890909082421	other
LRRC15	0.349650360424432	-1.00416880225196	2.21740569924457	0.0277768200254235	0.0555901710193166	-4.38403446050101	other
NLGN4Y	0.349508599788782	0.428460386630521	3.40095732106124	0.000817992514985409	0.00252673495263716	-1.22111748133013	other
TDRD9	0.349447862384028	-0.632198758372589	2.86286043417309	0.00466806565560569	0.0117431245880949	-2.81093916513858	other
CHST4	0.349416963148088	-1.61231316004366	2.77508988221124	0.00606818743538569	0.0147853550918371	-3.04664423142843	other
SERINC5	0.349349985835729	3.90481736119648	6.91462592094114	6.8818162271408e-11	1.37463868527577e-09	14.3537593267173	other
GPR4	0.349346442454866	1.68206513728654	2.87916297123632	0.00444305754122474	0.0112362101607139	-2.76641789042242	other
CHD8	0.349227763574791	3.23304201814468	7.83844722603463	3.13430226550993e-13	1.33160115792819e-11	19.5957455454803	other
AIM1	0.349151918822432	2.749986094338	5.65376766031665	5.66340478739522e-08	5.06138455612432e-07	7.86209142060073	other
TREH	0.3491242050433	-2.01596609937811	3.0154977021606	0.00291510886086653	0.00775894533662663	-2.38506920087456	other
TMEM2	0.34909902448648	4.57025340530585	3.69271624104643	0.000289633842078869	0.000999946289190934	-0.258153576268368	other
KIAA1429	0.349074035990354	2.96596689195511	5.91036121668761	1.54706349412427e-08	1.61058113361913e-07	9.11259833909423	other
CD28	0.348952455669875	0.622896589933298	2.92362641429595	0.0038787964039118	0.00999187026855642	-2.64381555748908	other
AHCYL2	0.348929534230667	4.66082601279987	4.74409662569296	4.0970728575438e-06	2.22665268059823e-05	3.76002070703542	other
MAPK8	0.348827513920972	3.11894516145101	6.29050083181184	2.11637901203976e-09	2.77361013477186e-08	11.0341668016053	other
MAST4	0.348800835416513	2.90346619001067	7.8295383930747	3.30695922035854e-13	1.39433728941012e-11	19.5435328611849	other
LYVE1	0.348632568719984	4.30723877758004	2.4077531829799	0.0170040028348764	0.0362447476700618	-3.95907244715334	other
URB1	0.348534693154067	1.33330994509289	5.66710506936415	5.29891433496825e-08	4.77644195223659e-07	7.9261311281918	other
NEDD9	0.348485029276691	5.63720707467399	4.0694297765701	6.89721605535083e-05	0.000277864018172124	1.08565892763852	other
GAP43	0.348414980005593	-2.01803672852127	1.9508205657647	0.0525440421539787	0.0951730922028033	-4.92317736858478	other
LIN7A	0.348379365955343	1.66496772773743	2.93259932065495	0.00377320599684461	0.00974428652461644	-2.61886577649703	other
DNAJB4	0.348173285971352	4.50026976748268	4.21322850014596	3.8809761938824e-05	0.000166020088191662	1.62751632286308	other
CHST15	0.348123804763397	2.90295164974447	4.97629009992697	1.44350335881019e-06	8.86708356811884e-06	4.75538277140345	CSDS
HIST1H2BH	0.348080570404607	-2.13025495215039	1.28486798911972	0.200397264718586	0.29214856419826	-5.97763199330633	other
IL1R1	0.347930062715125	5.47230855908703	4.52313108930972	1.06941360787728e-05	5.26497481831114e-05	2.8476615295235	other
APOA2	0.3478772270901	-2.61778931842115	1.68853571346727	0.092943385832338	0.15446577992926	-5.38881648883873	other
CACHD1	0.347836422696076	2.9999468383702	4.19352794957809	4.20276260050994e-05	0.000178281913760608	1.55235726645657	other
ZNF486	0.347528750606939	1.45750453462321	3.81257890521925	0.000185571752040448	0.000670759135695328	0.157336781076642	other
IBSP	0.347478667854911	-2.72359815786198	2.71833501126906	0.00716627606470298	0.0171586747313779	-3.19545665969198	other
TGM2	0.347454457022113	6.89582590960964	3.83974479268154	0.000167512457422066	0.000613028208305194	0.253086443401487	other
ARSB	0.347331666988508	2.21258645843132	5.2343955363669	4.34612030946593e-07	3.07739880965102e-06	5.90433700995159	other
EIF2C1	0.346803691962173	2.6926597597451	9.39527472143681	1.79633747151565e-17	4.2844782518406e-15	29.1220452005811	other
SPECC1	0.346491448971577	2.4105109739049	7.13255346453651	1.9925521056737e-11	4.7376888773966e-10	15.5572008353217	other
RGPD2	0.346144612092148	-1.82424265581299	2.1584703850359	0.0321412563868028	0.0630626403308184	-4.50888634426711	other
LIPG	0.345814566217808	0.353514402272382	2.26962003396099	0.0243499718353274	0.049591699543928	-4.27075546997337	other
ANKRD20A2	0.345744111295558	-0.119437184272802	2.47439842229238	0.0142198084108929	0.0310535385505462	-3.80250357984768	other
GPR174	0.345444095748715	0.263812051171004	2.50626426736689	0.0130379023309484	0.0287970384425525	-3.7262260883508	other
SEC14L6	0.344921130891857	2.01480254635918	3.05823310888012	0.00254661451248825	0.00687766704171357	-2.26223246989663	other
PRPF8	0.344832754781756	4.9449678564591	6.34340007277423	1.5949280111362e-09	2.17761011243139e-08	11.3078153987096	other
SLC8A1	0.344624444725222	2.51089506272939	5.10483453849366	7.98133550163205e-07	5.25362072205343e-06	5.32210703806687	other
RLIM	0.344242382210076	2.54296435094524	6.3951358499779	1.2077785036394e-09	1.71135226352965e-08	11.5768758454368	other
AFF4	0.344018371916531	3.82923842794062	6.18762203423031	3.65348638022376e-09	4.49014012617956e-08	10.5062663328099	other
C1orf21	0.343909902802148	3.04594601500412	5.89382578124657	1.68388483449997e-08	1.73562489191472e-07	9.03085429631403	other
ARHGAP11A	0.343675990939984	0.613900583983332	4.23050098137329	3.6183621171653e-05	0.000155741227768655	1.69365181980903	other
HRK	0.343395963680014	-2.26169666335436	1.73992003713878	0.0834867800580546	0.141117359526585	-5.30270459290734	other
SAMD15	0.343363624773557	-0.583742746316385	2.23945851537965	0.0262814256880537	0.0530029860954615	-4.3364957576042	other
SNTB2	0.343343095107597	2.59743186273403	6.46487658776419	8.28466881302483e-10	1.22776189902842e-08	11.9417868934654	other
NFIX	0.342758175420808	4.35781696070087	4.41771201354413	1.67045772095094e-05	7.81055636620051e-05	2.42470070779321	other
CDH3	0.342554875442241	1.30594737990641	2.19652807386346	0.0292601175261985	0.0581899854189185	-4.4286283036616	other
LAMC1	0.342548673272849	4.51546779991837	4.4001196294725	1.79818026195052e-05	8.32404297698833e-05	2.35490371912046	other
ITGA1	0.342457064848496	3.84475389780951	3.38041187617841	0.000877879833359833	0.00268545879579866	-1.28630151075676	other
KIAA0355	0.342448500467075	3.12506317978543	6.03710633561457	8.03941017270274e-09	9.00560741218162e-08	9.7443494963511	other
TLN1	0.342443929860049	5.50788956004042	5.62732369876453	6.45990613778637e-08	5.70017758779157e-07	7.73543702206397	other
HSFY1	0.342441982018962	-2.3472169031232	2.55815489545394	0.0112998481916438	0.0254060656655374	-3.60006314361277	other
ZNF445	0.342371363512854	2.05312230641357	7.62187121463351	1.14443056647685e-12	4.07587728771405e-11	18.3350918911955	other
CEBPD	0.342304138054088	6.84438638718189	3.02222264910119	0.00285404344106386	0.00761578720866698	-2.36584325646051	other
DUSP4	0.342068709311606	2.00721940189221	4.14416010116249	5.12501596309782e-05	0.000213242958504336	1.36529997098577	other
C18orf1	0.342009482265686	1.65574594402847	5.52868719739855	1.05153306591811e-07	8.74831609860999e-07	7.26675632832393	other
KDR	0.341726224156732	4.01885639360028	3.21233740228545	0.00154570134670704	0.00441677959073561	-1.80634203993836	other
KLHL15	0.341644675001849	1.72489719485467	3.85918874220804	0.000155623666259536	0.000573406240263786	0.321975776311208	other
RNASE7	0.341494044426942	-2.0235892655684	2.55735541439802	0.0113249717507642	0.0254454633739654	-3.6020252462272	other
DISC1	0.341329722540444	0.586507224880257	5.27471921298289	3.58935679220995e-07	2.59758942260279e-06	6.08776875846474	other
C14orf43	0.341171932427807	3.51151743594669	5.82523664439351	2.38928536221552e-08	2.37636646928851e-07	8.69346590328853	other
CRISPLD2	0.341125747265918	4.38759145143865	2.00297809162647	0.0465961570916294	0.0860043084746702	-4.82288483175276	other
ASAH2	0.340959750302272	-0.625496887446038	5.11848823830726	7.48984559127473e-07	4.98103001002573e-06	5.38294718738882	other
RPL7L1	0.340955917354158	4.92133047431947	7.24056563862278	1.06966471437113e-11	2.81085049511119e-10	16.1616000448485	other
CNNM2	0.34073539752049	1.44775049996208	5.79598028892722	2.77162300980039e-08	2.70362456649468e-07	8.55038728446895	other
UTF1	0.340580019536948	-2.74175833616622	2.72892617043891	0.00694862922514635	0.016680496859275	-3.1679019073986	other
RASSF9	0.340425168454384	2.21932331782779	3.50420646183197	0.000570697059957174	0.0018405277438604	-0.888272027685966	other
IL5	0.339882482717072	-2.48648350769578	1.80636074477463	0.0724390350293906	0.125070346297779	-5.187657956873	other
C12orf74	0.339871638189404	-1.69823975630576	1.85768379873791	0.0647560043048073	0.113693177685984	-5.09593894385534	other
TRAM2	0.339862502734046	3.31218100383293	5.95688749349199	1.2178602341629e-08	1.30260463000976e-07	9.34344488324713	other
DUSP18	0.339692946366866	1.9900828028937	5.76209059119633	3.28962464625639e-08	3.14118807493928e-07	8.38527674222775	other
COL15A1	0.339405667553928	2.5989816214818	2.095247037351	0.0374697452024533	0.071746289744208	-4.63926116965844	other
MED1	0.339263551684803	2.87464415346567	6.94544023118341	5.78299784202559e-11	1.17902255389372e-09	14.5225943114434	other
SLC25A25	0.339064325628144	4.30959428995249	2.58173115315629	0.0105810381938055	0.0239929556117732	-3.54194479450266	other
WRN	0.338858399170166	1.44758517957493	6.9319315339578	6.24160955032352e-11	1.2618152447206e-09	14.4485240325685	other
B4GALT1	0.338788503273605	5.21475909509642	5.59539892762202	7.56804044902408e-08	6.55700978655352e-07	7.5830951599789	other
MTF1	0.338636338668736	2.19090108989158	8.23659897421227	2.77157526413954e-14	1.66284581886852e-12	21.958812322458	other
ITGA6	0.33863148343974	4.34981377470079	4.633133617725	6.66050309349237e-06	3.43469381645005e-05	3.29753552591944	other
DIAPH2	0.338495124953957	2.55503781973407	5.03269431534668	1.11445629301817e-06	7.05555366445961e-06	5.00270087135115	other
MB21D1	0.338486414964264	2.15326048671178	4.44753690931892	1.47358609795543e-05	6.99953396528831e-05	2.54354567771454	other
KPNA6	0.338453300574772	3.4496970150216	10.1675085252435	1.11828711619697e-19	1.02696740907552e-16	34.0835538544523	other
ARRDC3	0.338352965844291	5.80462781482767	3.85268012992129	0.000159511211472505	0.000586310533341735	0.298882880110358	other
WDR7	0.338241523137013	1.8704522215744	7.1627880724662	1.67497032213009e-11	4.12313650325523e-10	15.7258632951671	other
COL6A3	0.338145211809894	5.3588456242641	2.78775991747637	0.00584493439695407	0.0143101297163397	-3.01303613041812	other
CSNK1G1	0.33812892817612	1.79141914936058	7.95289409204143	1.56980828906164e-13	7.44391528345689e-12	20.2691336128687	other
ARHGEF5	0.338101298500804	2.80686779809641	4.68998754909633	5.1979070791094e-06	2.76215132054642e-05	3.53341761294983	other
PKP2	0.337977513130977	-0.1827823958331	3.63168297420845	0.000361823406404189	0.00122374691708938	-0.46530925003245	other
CEACAM5	0.337947100940084	2.02591560530558	1.3546059158205	0.177146278185289	0.264124557586722	-5.88709083741446	other
BNC2	0.337808873618636	0.626485245399282	4.42503862560566	1.61987683651326e-05	7.61232969298019e-05	2.45383539903715	other
TTC26	0.337760665885948	1.60097819304276	3.16836709843641	0.00178575562349234	0.00501539654054333	-1.93847594595335	other
BHLHE40	0.337635610362101	6.68838910388774	3.21896390522859	0.00151223736835784	0.00433521858348037	-1.78628736952263	other
SCUBE1	0.337610695634472	2.32064688492604	3.41930742596112	0.000767755477255595	0.00238830309120636	-1.16260340855612	other
WHSC1L1	0.337567298043844	3.52000946553542	7.38331657795374	4.66541121685658e-12	1.37566260975058e-10	16.9681701463738	other
MACF1	0.337544360092656	5.09523811016486	4.3426998330505	2.28359146784473e-05	0.00010294919897725	2.12867252559711	other
STON1	0.337520102516665	2.19290789617258	3.76090632955997	0.000225128770654195	0.000798227174746996	-0.0231804668069868	other
PDE1A	0.337451470407366	1.08253842844964	2.99391813306293	0.00311926805643081	0.0082342576875249	-2.44650031532748	other
HGF	0.337401958478973	2.49899073752938	3.52611299072017	0.000528174874291744	0.0017173891260236	-0.816527314855354	other
PRR14L	0.337378045920297	2.03096184578749	7.32397131203398	6.59402631849442e-12	1.85196990847782e-10	16.6317974526093	other
TRIM58	0.337341830240222	-0.152460140862567	2.58190650436362	0.0105758491356467	0.0239844382443559	-3.54151067097096	other
PDE4DIP	0.337274358572701	4.06678566530178	7.29968497735299	7.59379655875915e-12	2.09066711508338e-10	16.49457419535	other
TTF2	0.337261722094843	1.26245369760865	6.00074592968691	9.70891179367205e-09	1.06568835747067e-07	9.56218301418895	other
USP36	0.337205789083997	3.32506899958475	5.02863332441428	1.13548650097627e-06	7.18597676364529e-06	4.98482335597694	other
COPB2	0.337003987012637	5.24113351327115	8.3773640758464	1.16051783582905e-14	8.02723473303406e-13	22.8074666803518	other
TCEAL5	0.336980310959097	-1.04913599680763	1.98517510060009	0.04855873713228	0.089024669305716	-4.85740310526136	other
SYCE1	0.336969598405041	-1.71381034255218	1.55850665240526	0.120771624364951	0.19218520964397	-5.59551749442927	other
STEAP1	0.336883515320594	2.32368819443992	2.23986668538359	0.0262544218759633	0.0529549063479635	-4.33561167058364	other
ALDH1A2	0.336594776997992	2.52526389644734	2.42444767140662	0.0162646849451746	0.0349281526626181	-3.92022908698154	other
ANKRD56	0.33654381684718	0.45564714435354	3.70612475415441	0.000275710622268283	0.000955907229939683	-0.212242885560727	other
CD36	0.336439723511418	5.45236572205618	3.18578327710865	0.00168681448761773	0.00476710918592489	-1.886334557055	other
HSPH1	0.336433481078858	4.70467571205054	2.92976199949601	0.00380630659879318	0.00982024755813796	-2.62676268713529	other
DCLK1	0.336312095346883	1.23377629271856	2.67750426578419	0.00806424439817271	0.0189828979019847	-3.30075704646759	other
CA8	0.336147349430459	0.452026995416309	3.01650660247974	0.00290587162408967	0.00773805044792188	-2.38218733520267	other
PIAS1	0.336120646173498	3.67606564696049	5.40408142603392	1.92994065080931e-07	1.4970007670944e-06	6.6832415558546	other
EPHA2	0.336023680014999	4.08410090130525	3.42652528437849	0.000748798177760985	0.00233627822880543	-1.13951120535963	other
FAM55C	0.336000581268332	2.27061238612301	5.86122732879809	1.9891858807481e-08	2.0204479646749e-07	8.87016331535389	other
ULK2	0.335886973324024	2.64445527255877	6.01537968419982	8.9996937750074e-09	9.94362205279531e-08	9.63540899802837	other
ISLR2	0.335809404958355	-1.0883568741866	2.96605645923806	0.00340228937334314	0.00889907590152723	-2.52522136251916	other
CASP5	0.335749642238552	0.831902577911939	2.88066801610522	0.00442279250436137	0.0111984758327795	-2.7622960276362	other
RGS1	0.335619368076449	5.28296925279326	1.8174949270306	0.0707112772066485	0.122529613784895	-5.16797081171169	other
ARHGAP26	0.335552893959731	2.2207992535471	6.30835738084105	1.92395015509353e-09	2.56613558933152e-08	11.1263727071055	other
CLASP1	0.335341934016271	2.80362917673823	8.77929069558947	9.33697157555178e-16	1.00186902053308e-13	25.2654591661764	other
LONRF2	0.335325914414727	0.574073070379239	4.07184390487969	6.83179119718583e-05	0.000275626302361276	1.0946260667166	other
PTPN14	0.335210418453699	2.06566680287335	4.81676427063508	2.9671416350333e-06	1.67228901780547e-05	4.06755235503045	other
NUP153	0.335123534742173	3.26618807390736	7.29891942936584	7.62763237316127e-12	2.09098148107571e-10	16.4902527943742	other
KIAA0100	0.335097381337291	4.28936316802423	8.64657286929779	2.15750065834633e-15	2.01756444246141e-13	24.4483331561548	other
NCOA1	0.335026535083231	3.38419601149054	7.54012454067884	1.85711639484816e-12	6.14353188406391e-11	17.8640619733325	other
PCDHGA11	0.334963074902322	-0.663778456873092	4.34442342376193	2.2673451425252e-05	0.000102327016286679	2.13542807308957	other
ZSCAN20	0.334951818796749	-0.182149836576619	5.97513469296542	1.10841628075713e-08	1.19933937450508e-07	9.43431787059655	other
UBAP2L	0.334767322058292	4.88302720302943	9.58215341606026	5.31723320864157e-18	1.78010333358902e-15	30.3109537249889	other
KPNA7	0.33466339049207	-1.26297475121152	2.44519400918102	0.015385695951526	0.0332182593231772	-3.87160697169018	other
DNAJA1	0.334659208763278	7.06728828162923	5.15186882084479	6.40876826706711e-07	4.34141529835841e-06	5.532205200832	other
SMARCC1	0.334657443015044	3.75321510629659	7.92711105987749	1.83518154572004e-13	8.39319778519337e-12	20.1170061239632	other
KIF16B	0.334631827567929	2.45640048753383	5.92691752543208	1.42099098084085e-08	1.49691428749497e-07	9.19460285542672	other
AQR	0.334573629911226	2.52529684339112	5.99095836955317	1.02135207878318e-08	1.11377279783398e-07	9.51327440388773	other
C9orf4	0.33456880252599	-2.87168713536299	3.1221016418635	0.00207529368537477	0.0057361857660978	-2.07573864361395	other
TRIP12	0.334474003201204	3.9272734407139	6.5064700879627	6.60893987015544e-10	1.01585899436668e-08	12.1606168640074	other
EIF4G3	0.334459320536804	3.50652421686725	7.41414446692345	3.89569241883937e-12	1.18134049635783e-10	17.1434921895422	other
NIPAL3	0.334448661613358	3.29117302490693	6.21996044797737	3.07917143520358e-09	3.84930923479258e-08	10.6715879385311	other
RNF165	0.334269331944505	-0.476645576312738	3.77045007812668	0.000217268365067183	0.000773469834721304	0.0100011764284353	other
SPTLC2	0.334186948411006	3.07953386226695	6.59860669276874	3.9939390411471e-10	6.46562336651463e-09	12.6485017048413	other
KRTAP5-2	0.334066503133077	-1.10526443050653	2.52867612388887	0.012259922198992	0.0273151654051546	-3.67203189827343	other
NOMO2	0.334052990251851	3.98021332136488	6.03680668862577	8.05194475770602e-09	9.00945877668724e-08	9.74284522140362	other
TLCD2	0.333920765283501	2.33075904514208	5.54946940429553	9.49396202219444e-08	8.03028955480104e-07	7.36501113990742	other
COL25A1	0.333897010557242	-2.1529863495705	2.73430287527437	0.00684044455031525	0.0164443776142075	-3.15387558698357	other
BIVM-ERCC5	0.333675186069928	-2.54895862694229	2.43994963144669	0.0156038177110255	0.0336284671900162	-3.883934679867	other
CHRFAM7A	0.333579681787016	-0.612659213882837	4.28815048336847	2.8594699982109e-05	0.000125695032300558	1.91600345162392	other
SRFBP1	0.333544264917709	2.02194886129355	5.15700149531679	6.25659585073433e-07	4.24864738115383e-06	5.55522023249753	other
ZBTB7A	0.333480926110095	3.33146381499505	8.45905243517451	6.98181929240016e-15	5.19416325046606e-13	23.3029439699515	other
MTOR	0.333373835646841	2.77705077013729	8.52556394001065	4.60903090434417e-15	3.80052060629641e-13	23.7079449686776	other
SLK	0.333152666621502	4.22657198389721	4.81565828947737	2.98182720901436e-06	1.68000019022859e-05	4.0628444273093	other
BMP5	0.333098785717178	3.55619786521971	2.34214822792569	0.0202050786169027	0.0421554045828661	-4.1092687608621	other
PTPN11	0.333040265041273	4.58074137394592	5.99390567658138	1.00589251981926e-08	1.09978020178019e-07	9.52799645191618	other
TNC	0.332901205043715	2.86681748655179	2.11796089117094	0.035474075327933	0.0684803969441108	-4.59284743825023	other
CLIP1	0.332892677799164	4.12785578293882	6.50261532547685	6.74905852071442e-10	1.03360009678169e-08	12.1402990390569	other
TBCEL	0.332782654953889	3.08143643022103	5.85290706343309	2.07540832695399e-08	2.09657573837555e-07	8.82924783444914	other
CKAP5	0.332685892735498	2.92482776382491	6.5546074958004	5.08254520808677e-10	7.98093097918991e-09	12.414979296718	other
PLVAP	0.332641140209677	3.86610211682811	2.17199226169589	0.0310906880545592	0.0613029961390271	-4.48052348443136	other
ATP8B2	0.332535441048605	3.48286181444784	4.97709155068208	1.43822743123503e-06	8.84441181904601e-06	4.75888198171667	other
GLIS3	0.332222972880988	1.16393788501517	4.3619902426358	2.10796308477419e-05	9.58646074717795e-05	2.2044054244107	other
STARD8	0.332139428830566	2.61633439783314	4.46289311783022	1.38111829196875e-05	6.61853395054822e-05	2.60498887868962	other
CYB5RL	0.332016526050776	0.705361368367405	5.60387899093415	7.25679675976357e-08	6.32005832266818e-07	7.62350093341625	other
SEC61G	0.331920936247786	7.88165807568953	4.01589360989585	8.51128464872953e-05	0.000336252994418418	0.887949755941532	other
GPRC5B	0.331543276562295	2.40108042952926	3.14528101917604	0.00192520216309811	0.00536920343353869	-2.00719605773098	other
PIAS2	0.331521908776347	2.30411042044098	7.39789324989115	4.28435256108820e-12	1.2806388842867e-10	17.0510197087845	other
USP8	0.331317607025516	3.39619701746401	7.62960830893631	1.09302685012409e-12	3.93466160090907e-11	18.3798122893937	other
ZNF846	0.33121092781428	1.57908328738535	6.25907184399938	2.50199037810425e-09	3.22656524954446e-08	10.8722908196403	other
RAB41	0.331182719600729	-2.22650688483881	2.23627800136322	0.0264926728285375	0.0533583023074106	-4.34337944617823	other
WNK1	0.331067960490106	4.82923082318547	5.78805035044944	2.88517034113002e-08	2.79161077110841e-07	8.51169214100385	other
SLC7A11	0.33062993523832	-0.784611890286989	3.15418776252975	0.00187024997974166	0.00522988880903703	-1.98073699500916	other
MAP1LC3B2	0.330542801368471	3.13414222370616	6.31489863202592	1.85784847583256e-09	2.48788205095689e-08	11.1601922754934	other
PNMA2	0.33045857728661	2.1926712613667	4.62531348680445	6.89039133028557e-06	3.54124226213233e-05	3.26526916889373	other
TRPM6	0.33023658710157	-1.57279354854623	4.29308120366438	2.80217210870269e-05	0.000123533207604884	1.93513595662695	other
ODZ2	0.330158730425094	-1.26506268822155	2.95604487741945	0.00350961328773106	0.00915353954866472	-2.55334465944615	other
CACNA1C	0.330031244461476	1.10613040771532	3.63999328442265	0.000351082265401285	0.00119083405077044	-0.437279010393009	other
ANKH	0.33002110589327	2.69433922620246	7.24768902034862	1.026488329824e-11	2.71873230267784e-10	16.2016402709448	other
DOCK10	0.330001770262987	2.15814750513571	4.30446727543614	2.67403258296284e-05	0.000118344052623615	1.97938591129536	other
CBL	0.329816072098957	2.44752927166776	5.75603847461538	3.39160449753298e-08	3.22935538590469e-07	8.35586201958746	other
SOCS2	0.329711855879705	4.74231097756242	2.51102778356641	0.012868957463331	0.0284875401159504	-3.71474516328109	other
NFASC	0.329677267605867	1.9892731520635	3.1742057918095	0.00175200217223772	0.00493052527926819	-1.9210243942048	other
ZRANB3	0.329473213525538	-0.359311460201196	4.15000271081569	5.00654139893968e-05	0.000208832535451909	1.38734184005443	other
HSP90AA1	0.329339683160233	7.74739847933095	4.40965573320283	1.72782669028513e-05	8.04285065869933e-05	2.39270969733492	other
C12orf34	0.329183240513794	-1.23161650187631	3.14742144985703	0.00191186154414022	0.00533555358242133	-2.00084367414638	other
VSIG1	0.328885003042258	-0.489794856786984	1.73183256353797	0.0849208656778163	0.14313668015114	-5.3164237496112	other
FAM198B	0.328833185573786	3.38531081504058	3.32701398019524	0.00105323407728688	0.00316007980277919	-1.45407761041386	other
LRRN2	0.328822081903026	0.469260670312039	3.92801447553621	0.000119655370096218	0.000455207100009224	0.568202890985084	other
NUAK1	0.328799530658086	2.5496602521378	3.36879699098407	0.000913523868292623	0.00277824782546334	-1.3229970293585	other
MESDC1	0.328709049768315	3.95031931962809	3.9251896815582	0.000120961386340622	0.000459548943703059	0.558024292022526	other
DNM1	0.327972006743283	1.46874447417363	2.81725471744155	0.00535384560219638	0.0132512230570997	-2.93425363821275	other
RXFP1	0.327883608709541	1.04251018716781	2.26520431032487	0.0246247579175525	0.0500660540242817	-4.28043206711374	other
DYSF	0.327881233192273	2.85965244499243	3.49181627870366	0.000596148995363408	0.00191204024399082	-0.928676654868246	other
HAL	0.327723404822381	-0.447082214640061	3.49369701867011	0.000592218202279944	0.00190016110560935	-0.922551614038732	other
GON4L	0.327646408746179	3.11514247921231	8.02497790091219	1.01309915672481e-13	5.01723869361439e-12	20.6957370540063	other
SNED1	0.327583176934618	2.70940252438901	4.35341071627387	2.18441250401424e-05	9.89041950356893e-05	2.17068890849174	other
UBXN10	0.32753338095373	1.88261319928772	1.94682326164016	0.0530251664008982	0.0959347449615904	-4.93075890312398	other
SLFN12	0.327493648871264	2.06669872908291	4.9981114883415	1.30633882526809e-06	8.13194704208353e-06	4.85081115482375	other
KCNK12	0.327482221371618	-2.78577089911574	3.11496378351372	0.00212364743973514	0.00585147892900847	-2.09675362484702	other
FAT4	0.327281893865941	1.38762435570271	3.81781244727714	0.000181955076934824	0.00065939511426976	0.175737828932117	other
MMP2	0.327101519801432	6.0030843807544	2.54067636845945	0.0118606331089716	0.0264814665023011	-3.64282877507621	other
KIAA1715	0.327037350112644	2.14147781191055	6.05126168366869	7.46856985163168e-09	8.42428509073199e-08	9.81546888531473	other
CECR2	0.326957448372017	1.43634506471324	3.39304266439551	0.000840595486807126	0.00258748213564996	-1.24626949610033	other
JMJD1C	0.326760925266116	3.3484744885233	4.53060616423561	1.03582251805572e-05	5.10710843291153e-05	2.87795791605163	other
AGTR2	0.32673471259318	0.563758533687469	1.22111315666766	0.22355113090277	0.319721666112565	-6.05629012107665	other
NDUFS1	0.326713839584362	3.73964463609558	6.48000739919557	7.63161002713628e-10	1.14879064967836e-08	12.0212896286436	other
MAGI1	0.326571907490568	3.01451929884013	5.38216223153316	2.14543439206495e-07	1.64208625005831e-06	6.58159881003407	other
ERAP1	0.326532227888441	4.31912964625063	5.12158473280686	7.3825396014498e-07	4.91748230754748e-06	5.39676207156889	other
LMBR1	0.326270004898387	2.75471137654629	6.68214314525948	2.52075408826881e-10	4.32324822577168e-09	13.0945307282362	other
PCDHB2	0.326185464035803	0.800653958497335	4.46051464354076	1.39506596985649e-05	6.67581740120864e-05	2.59546092817732	other
POF1B	0.325970178691908	0.0627887546283677	3.15486182087871	0.00186615090231995	0.0052201704468472	-1.97873184518102	other
NCAPD3	0.325916632312813	1.6433041494842	6.630374420409	3.35402589878928e-10	5.50421956076802e-09	12.8177108962753	other
CEP128	0.325150860801579	0.282014244852853	4.50140071524905	1.17312375578464e-05	5.70012149436258e-05	2.75981707085231	other
PUS7L	0.32514358290207	0.487796725584265	4.63526512816066	6.59913690380793e-06	3.40409715355442e-05	3.30633778789498	other
MYH10	0.325034324463737	4.9246729804378	3.02751878438205	0.00280678317182494	0.00750283352174667	-2.35067478800651	other
IL10	0.32492317629628	0.405963292722071	1.93561151624302	0.0543944718643743	0.0981363509956629	-4.95194407618926	other
MMP21	0.324754127097658	-1.88567274586823	3.12539810519511	0.0020533079316365	0.00568292352309248	-2.06601869865676	other
ENTPD1	0.324751473895147	2.66197447392285	5.13401956818211	6.96645946895463e-07	4.67193770235703e-06	5.45230305292168	other
KIF13B	0.324719121495502	3.15358819922172	7.46292054911511	2.92647158201448e-12	9.10524308760974e-11	17.4216996979835	other
MR1	0.324690630487253	2.96607753693983	5.97741555299461	1.0954323838977e-08	1.18682476854781e-07	9.44569008947251	other
ODZ4	0.324606163697539	-1.16419889182543	3.90704890113205	0.000129676979655461	0.000489218607719803	0.492805663296302	other
TMTC2	0.324506563772458	2.82809492701729	4.80749848574961	3.09236872409632e-06	1.73643609770709e-05	4.02813594512248	other
MEF2C	0.324286988183416	3.48621415902183	5.13745711178631	6.85551346760807e-07	4.60491331999564e-06	5.46767497254061	other
SETBP1	0.324119521538155	1.79130557436371	4.78898954068904	3.35799209337822e-06	1.87239938877609e-05	3.9495769031715	other
ZNF717	0.323905086558946	0.0193383765119907	4.45848234268426	1.40709082556353e-05	6.72566914023642e-05	2.58732297016277	other
TBL1Y	0.323830583742462	-1.3298997701557	3.10005726232481	0.00222800368485197	0.00610085942757028	-2.14050082725356	other
MNDA	0.323625554962402	5.02471300312838	3.27580153654449	0.00125162851900611	0.00366276394749007	-1.6127546258829	other
ST6GALNAC3	0.323460867161888	1.74915431111948	3.86213099099812	0.000153895936137785	0.000568036646706995	0.332425943559583	other
MYO5A	0.323255270826645	2.17959757165572	5.29741958715471	3.22145205190357e-07	2.35887514859203e-06	6.19149170953218	other
TTC28	0.323241915279536	2.37287976270298	5.02253413210968	1.16779649864779e-06	7.36162589792171e-06	4.95799383900044	other
TP53TG5	0.323172129751825	-1.46542763924656	2.35961619804774	0.019304750029171	0.0405193994656168	-4.06965934686809	other
CMTM2	0.322938713821955	0.179691257072791	2.07774737757054	0.0390722643936964	0.0742457297861374	-4.67469436996247	other
SVIL	0.322708505497924	4.31103420052128	5.67228199949127	5.16369848736197e-08	4.6815597528716e-07	7.95101697763578	other
KCTD16	0.322564218198769	-1.16736802179148	3.62541159676857	0.000370133448086049	0.0012488739745036	-0.486425417663993	other
TMEM106A	0.322449961990183	1.65122473900588	4.88131274206541	2.22121802163537e-06	1.29776504237886e-05	4.34377769970875	other
KCNJ2	0.322330221177594	1.5123041144078	3.01467680515024	0.00292264470794425	0.00777405844053373	-2.38741340020781	other
GPR183	0.322273834878141	3.91185779440197	2.16309065447514	0.0317788912266097	0.0624497370559074	-4.49921403567731	other
PCDH10	0.321933576775094	-0.746755742617061	2.96115127321401	0.00345449083453373	0.00902383303359239	-2.53901122707581	other
TMEM192	0.321762856276431	2.54159145546182	6.29370510388368	2.08050977229553e-09	2.74288340689214e-08	11.0507001905259	other
CPE	0.321626403640019	5.23873658269462	3.34591159623016	0.000987744162899554	0.00298229609357425	-1.39497234386925	other
CCDC69	0.321561690792884	4.68203443104215	6.8700743170188	8.84300674423864e-11	1.70730207487671e-09	14.110444608568	other
CASC5	0.321363237900434	-1.58706032396619	3.57692728795428	0.000440720041720662	0.00145852368097314	-0.648602883335392	other
C1orf111	0.320966965754841	-2.02078526288185	2.08173013893109	0.038702478520823	0.0736684998817438	-4.66665504286997	other
COQ10B	0.320963259179108	4.18963250692476	5.11748185368121	7.52504579485908e-07	5.00046611989465e-06	5.37845860150036	other
MBOAT4	0.320827714931493	-1.59308887918428	2.87627067966406	0.00448223975485665	0.0113318548945092	-2.77433346516691	other
ATP13A4	0.320759374000157	3.96026063247151	3.35006331053358	0.000973874907454905	0.00294360636978831	-1.38194738394168	other
ODZ1	0.320390344238602	-0.950604875237272	4.6938321286728	5.11108363631552e-06	2.71860276416541e-05	3.54945062177426	other
C8orf4	0.320383617671791	7.15708409483205	3.02896928556343	0.00279396580551606	0.00747095744705006	-2.34651625778621	other
CDA	0.320299784447255	1.07956382565453	2.02940042048679	0.0438076656035038	0.0816861439831848	-4.77111030739952	other
NELL1	0.320238120721482	-1.73012816748067	2.05011796216427	0.0417217563025568	0.0784697167133145	-4.73006012003375	other
CHRDL1	0.320229778046614	4.54327161531046	2.49866551825925	0.0133114974629893	0.0292922090053317	-3.74449821546765	other
CRHR2	0.320228769189672	-1.8517945914676	3.4626074244061	0.000660425675242831	0.00209253556272757	-1.02342949172684	other
ADH1A	0.320207874064152	0.873615216355103	2.77771862569514	0.00602124084169079	0.0146816533793244	-3.03968291019538	other
METTL2B	0.320138820290295	2.85980650153728	7.04705446898026	3.24858876144587e-11	7.19858555687978e-10	15.0824689909659	other
RAD23B	0.320108372751528	5.61987852870121	7.35222748543558	5.5935311234875e-12	1.60051482865055e-10	16.7917686186397	other
ZNF880	0.320007268133885	1.48323654924123	4.07906574302496	6.6395882585345e-05	0.000269292102516772	1.12147775905146	other
GPR152	0.319930472209585	-1.55933840466499	2.54072634300558	0.0118589948757773	0.0264814665023011	-3.64270688986275	other
CCDC7	0.319819260619234	-0.294967886001811	4.14405310433195	5.1272103811253e-05	0.000213281248930558	1.36489655503665	other
PRG4	0.319648049130411	2.7281124342185	1.43354057100239	0.153341359598509	0.234795190113377	-5.77895208199293	other
TRPS1	0.319478585671711	0.991516194921635	5.22461289294657	4.55189733822251e-07	3.20817724397923e-06	5.85999392185858	other
STEAP2	0.318774994623819	2.04689572492886	2.76968909822413	0.00616568399407666	0.0149988932388968	-3.06092728962563	other
DLC1	0.318695193893169	5.41744105909344	3.30774546785302	0.00112416137832837	0.00333728952108707	-1.51403644352594	other
PRSS41	0.318544211616211	-2.45598494830609	2.03937460584944	0.0427926058205219	0.0800676371125107	-4.75139703486448	other
KLRC4	0.31845243702461	1.86669119369307	2.47708881641222	0.0141164606856184	0.0308681169714652	-3.79609889409443	other
KANK1	0.318385138696062	3.23429108051778	5.19612749044548	5.2065003381662e-07	3.62678356889571e-06	5.73122722260606	other
JAM2	0.318223001290864	3.6688216145275	3.37135961573315	0.000905545323719962	0.00275949812010713	-1.31491041394557	other
THSD7A	0.318189972045264	0.130515091822024	4.005682018426	8.85750113347188e-05	0.000348286848656767	0.850488470256665	other
MADCAM1	0.318132493757942	-1.72492228585001	1.84952397571938	0.065930182668193	0.115439887832937	-5.1106870064364	other
ARL6	0.318085995983742	2.00339439248113	4.47945416540969	1.28765266368001e-05	6.20616698454928e-05	2.6714446484105	other
RPRD2	0.317849972781264	2.81074718907223	6.64431205494392	3.1061875731985e-10	5.1530697510178e-09	12.8921079662876	other
ASB14	0.317434095003003	0.0963096531750214	3.619769045808	0.000377763630676493	0.00127231918494036	-0.505397165830493	other
SULF1	0.317222917744303	2.55973702376371	2.24810615940027	0.025714457454015	0.0519973789952594	-4.31773249717302	other
CLCN6	0.317165332084999	3.36810567311534	7.35389780990594	5.53932700700399e-12	1.59153791976639e-10	16.8012357345317	other
RRAD	0.317088555118728	4.54925645010647	1.79906253553785	0.0735903317533956	0.126692231124148	-5.20049904053101	other
NEFL	0.317002365870631	-2.25879926606681	3.15546084540937	0.00186251510218493	0.00521174194173747	-1.9769495781932	other
C5orf42	0.316992730747457	0.814330032335767	4.88701063076966	2.16488155511192e-06	1.27106111368006e-05	4.36829798208379	other
MPEG1	0.316699705134095	4.39695699017686	3.27836954829053	0.00124090405277449	0.00363716070550923	-1.60485011759173	other
RNPC3	0.316699559298998	3.72413569660853	4.02193394397435	8.31259892267419e-05	0.000329180490576398	0.910146555679708	other
FOXN3	0.316610582773179	3.91364508302429	5.910888698441	1.54288299575126e-08	1.60911641531965e-07	9.11520856717854	other
PCNX	0.316590271796235	2.54230563161288	6.01180584984345	9.16806465625458e-09	1.01096333518475e-07	9.6175147140067	other
DNAJB1	0.316491542647774	6.03182561654166	2.24110355820956	0.02617274006164	0.0528156113190828	-4.33293169917664	other
SSC5D	0.316405698323744	1.64802939084917	2.47301624986731	0.0142731638000388	0.0311488968818804	-3.80579140961438	other
IPCEF1	0.316376334892569	0.263044742655129	4.55355715334617	9.38913513149831e-06	4.66918398592247e-05	2.97122877395945	other
PCDH20	0.31626885432283	1.06237946593276	2.90981901328621	0.00404657097677882	0.0103555345635684	-2.68207158139753	other
KIAA1462	0.316258830940908	3.73781579744666	3.02630500298166	0.00281755033007753	0.00753041273753277	-2.35415326328362	other
CDC42BPB	0.315983009048645	4.24194047077613	6.71205049310057	2.13608477788136e-10	3.73235105396201e-09	13.2550556900096	other
MMP10	0.315951742805256	-1.40855249027313	1.58719807793872	0.114124901254906	0.183368854108837	-5.55129310301037	other
ARHGAP23	0.31588827391207	3.49689631482167	4.05534082632341	7.29111749289146e-05	0.000292395821067346	1.03341529017055	other
MED12	0.315883141835028	2.71496333535265	6.24160229660934	2.7453285999698e-09	3.49460497603761e-08	10.782542659676	other
FYCO1	0.315451221948011	3.12614146528115	6.61170747122322	3.71666554298377e-10	6.05776675014658e-09	12.7182211728093	other
ZDHHC15	0.315450871283554	0.601595659710729	4.11633730147051	5.72689568043095e-05	0.000235824124956294	1.26069055024867	other
CFTR	0.315427333793765	1.87002197882966	2.49303426329848	0.0135175402948877	0.029690343392747	-3.75800576385268	other
CACNA1D	0.315179065161767	1.74564292770541	3.25046624938843	0.00136215484230977	0.00395435475010354	-1.69044189465279	other
P4HA3	0.315101451053623	-0.0421073725468295	2.30531960445233	0.022225093406362	0.0458159899666372	-4.19186894569157	other
LTF	0.315096631279754	2.06639430930184	1.6680472673134	0.0969479224167089	0.159961682930832	-5.4224535938866	other
CLYBL	0.314958509838789	0.124932677008803	5.96876222037341	1.14549592453951e-08	1.23546754387029e-07	9.40256078456079	other
AMOTL1	0.314871954674176	3.52815398545089	4.27663119845629	2.99773794483645e-05	0.000131221588542409	1.87137599982769	other
PHEX	0.314836512102699	-0.0503676818803815	1.8020762826073	0.073113096253843	0.126039147084766	-5.195202487793	other
FAM21A	0.314588499223634	3.5742179104546	5.86645626843817	1.93680276781487e-08	1.96843603706454e-07	8.89589751544501	other
CDK5RAP2	0.314557575505567	3.0227023395931	6.84765425642542	1.00288377448981e-10	1.90764448877102e-09	13.9883544672268	other
KCNC3	0.314512454384636	1.17134823574016	4.27667249654062	2.99723098537387e-05	0.000131221588542409	1.87153581852892	other
SCRN1	0.314368091077105	3.49740889102029	6.21732920201611	3.12238283619338e-09	3.89460255551721e-08	10.6581151787564	other
FAM161B	0.314357473146679	1.10278287699792	4.38029049727235	1.95338142302149e-05	8.95090381602978e-05	2.27650413806333	other
ICAM1	0.314304100145323	6.87703305323476	2.33901928114938	0.0203701927034019	0.0424787162903008	-4.1163344732473	other
ZNF407	0.314205000723916	1.15084032964276	7.48589432592784	2.55670763332053e-12	8.09090450846423e-11	17.5530786867305	other
KCNG2	0.314133454638996	-1.9261547112314	2.38801056594801	0.0179165419273148	0.0379098717382533	-4.00468217633517	other
ZNF417	0.314115311403216	1.70785186985054	6.27673605719034	2.27749526501366e-09	2.96446292698784e-08	10.9632057872083	other
C15orf38	0.314088476493351	3.68001801908023	5.47284289153652	1.38201672160962e-07	1.11379768430541e-06	7.00405144679599	other
CD226	0.313984360822832	0.918957666744956	2.70937126160305	0.00735527833795897	0.0175384621223782	-3.21870002289102	other
THRB	0.313968753894195	1.45373689437621	5.10851402780563	7.84588699798621e-07	5.17871855123388e-06	5.33849055572007	other
RPS6KA3	0.313839928476876	4.02674186020413	6.05111283125591	7.47436071988767e-09	8.42513966937372e-08	9.81472043657132	other
ZNF391	0.313728682079068	0.638864804419701	3.24310669546369	0.00139592280348858	0.00404052426207771	-1.71290797401261	other
SLC1A3	0.313695288050726	2.26094558800373	2.61489265642106	0.00963935034539916	0.0221425944053296	-3.45935748644431	other
HOMER2	0.31360966944655	1.63658897346585	4.75970427359568	3.8238736923426e-06	2.09655492093426e-05	3.82576376702857	other
FFAR3	0.313556950447507	-0.948258482417568	1.587314467226	0.11409854163868	0.18334409988383	-5.55111210296839	other
ITSN1	0.313544701867661	2.90134104269599	6.45705877786241	8.64330745444966e-10	1.27620996004817e-08	11.9007555427744	other
GCNT1	0.313524031262575	1.68120769160227	4.35426177012322	2.17671178714603e-05	9.85821931954475e-05	2.17403102705257	other
TCEANC2	0.31344274859581	1.29045604913032	5.14126008899322	6.73477222445309e-07	4.5329440013378e-06	5.48469005936228	other
KRT10	0.313338684456433	2.39272632377037	3.55318552855294	0.000479733454314242	0.00157517816629386	-0.727322961065985	other
MGAT4C	0.313317376637397	-2.1070541570821	2.54437762686457	0.0117398466589071	0.0262683188375144	-3.63379555045219	other
C12orf49	0.313164021553535	4.36747479906391	4.07499768342032	6.74721240042315e-05	0.000272674042420771	1.10634730555484	other
NCOA3	0.312928227384526	3.42613861657605	5.89797837913111	1.64845019437251e-08	1.70458403049999e-07	9.05136815640162	other
DOCK9	0.312910228441003	4.02194688212384	4.94123993657921	1.69350981069039e-06	1.02080161041219e-05	4.60277389903082	other
GAL3ST2	0.312775159113277	-1.84184865543538	2.0017961975812	0.0467243296802051	0.0861933606476696	-4.8251855635025	other
DPYD	0.31276291643963	4.49957385555308	5.0912361909028	8.50188893406266e-07	5.54394697574113e-06	5.2616357082929	other
IL1RL2	0.312730616792734	-0.980071701400339	2.67379186097402	0.00815072578291519	0.0191541483757149	-3.31025794910843	other
FAM172A	0.3126764046889	3.03970242212735	5.40667268473691	1.90590364191067e-07	1.48454728068603e-06	6.69527758819482	other
RTL1	0.312657812427573	-2.59483761231967	3.3157045697613	0.00109434084707103	0.00325946111016404	-1.48930724277736	other
PLEKHG1	0.312563566077583	2.39002627678284	3.74349666103141	0.00024016540145502	0.000846699379729483	-0.0835238918162986	other
BRWD3	0.312500852995721	1.40611146839243	5.92779937827174	1.41456574661097e-08	1.49296444089036e-07	9.19897513762153	other
CDCP1	0.312184725365841	2.74621372157312	5.14193589634407	6.71353313335267e-07	4.52224672511832e-06	5.48771471442157	other
DFFA	0.312178507482042	3.06212245129551	7.04583093591181	3.27131565423285e-11	7.22408347443321e-10	15.0756993645073	other
PF4V1	0.312116577680416	-1.67147214855372	1.51367736082858	0.131763696883611	0.206845402057092	-5.66304185873672	other
MFSD9	0.312076928223495	1.32410162289815	5.48444915456045	1.30590632025656e-07	1.05857461960168e-06	7.05849137142172	other
C5AR1	0.312054404079613	5.02056856325928	3.49102806051462	0.000597803658234804	0.00191661280122436	-0.931242798385859	other
UST	0.312037858583242	2.1366470877418	5.03557861862593	1.09974960715038e-06	6.96771713629458e-06	5.01540498864508	CSDS
SOX21	0.311916159447692	-1.49011559621714	2.15015929077512	0.0328020797959033	0.0641142005725858	-4.52623566047847	other
GRIK4	0.311826229507764	-0.0657924537010461	2.76418806540159	0.00626644973458518	0.0152130677457899	-3.07544910387022	other
BIRC3	0.311679377805851	3.61240964508027	2.73276734459576	0.00687118429661362	0.0165064227814316	-3.15788395890925	other
EAF1	0.31159459049287	3.06291009203992	7.62899600704292	1.09701027375203e-12	3.9405268180977e-11	18.3762723171373	other
RRAGC	0.31141562994843	4.02361727778015	5.02018203702513	1.18049324615729e-06	7.4213638657144e-06	4.94765393063052	other
GLG1	0.311306246519766	4.4037432121609	7.12695908847076	2.05751312727937e-11	4.87138786952326e-10	15.5260375612081	other
HIC1	0.311294340346419	2.4985234256749	3.04638581157863	0.00264421550325359	0.00711142726686406	-2.29644275217443	other
NCKAP1L	0.310933880649951	4.32059558626212	3.86815377436718	0.000150415857195905	0.000557037839292534	0.353838617352861	other
CLEC5A	0.310836898568705	1.48173034204436	2.98987998822968	0.00315890124522074	0.00832968619151699	-2.45795126932259	other
FXN	0.310815811524286	2.05360560759801	5.06295354939718	9.69221835972557e-07	6.23512848283806e-06	5.13625554240802	other
NEO1	0.310814739197745	3.23886443013288	4.25254711720392	3.30780289771016e-05	0.000143443815297333	1.77838992833643	other
PLBD2	0.3106286743297	3.40596764483874	4.45972986097847	1.39969767038936e-05	6.69415408704212e-05	2.59231806192334	other
RAI14	0.310468236752934	3.85245481425468	5.60914384441046	7.06988552444731e-08	6.17333405288072e-07	7.64860884176249	other
PTPRT	0.310443458804304	-1.28918362516791	1.4441890024057	0.15032717624585	0.23113297546521	-5.76390516508672	other
GLCE	0.31032032424783	2.64700734903187	5.91973737262772	1.4743803913827e-08	1.54519705673142e-07	9.15901977713355	HS
PNPLA3	0.310303594044759	-0.178396675089706	2.32872085807347	0.0209220461369019	0.0434778560255247	-4.13952717389738	other
SEMA6B	0.310251355119241	1.8430114299103	2.17969170372684	0.0305058623097548	0.0602877956556063	-4.46429822191109	other
SFPQ	0.310232123984222	5.82848516617426	6.17297962756084	3.94692377310327e-09	4.8154196091819e-08	10.4315980821449	other
ABCC4	0.310116982958235	2.49761466669186	4.67667667322807	5.50964174389856e-06	2.913009891065e-05	3.47798765529002	other
PRKCA	0.310041689134992	1.94801591702322	5.97968853528894	1.08264156181443e-08	1.1744416131296e-07	9.45702596524399	other
SERPINB9	0.310026001294704	3.75920720098946	3.60042510529684	0.0004050615070502	0.00135614395851037	-0.570241413096296	other
TLR8	0.310003023837796	2.32266494970716	2.58939139556055	0.0103564693669448	0.023553932164849	-3.52295444250676	other
ELF1	0.309828014328184	4.52802501492434	5.17615619470616	5.71908693295038e-07	3.93310584102944e-06	5.64126233362116	other
PNISR	0.30979267497925	5.75824414830206	6.88099878730619	8.31637630986259e-11	1.61493994258457e-09	14.1700209921818	other
B3GALT1	0.309736228930367	-2.12421267970523	2.82234541573339	0.00527298899240105	0.0130742945850691	-2.9205789247017	other
RSPO3	0.30971706768602	1.89899609625412	2.04017700230606	0.0427118250856013	0.0799634537644426	-4.7498071358367	other
TET2	0.309674474195667	2.07574645291935	5.75855600033901	3.34881348533757e-08	3.19406204735416e-07	8.36809516595609	other
RALGAPB	0.309214623683522	3.04072600939941	7.33198442594341	6.29359606349123e-12	1.77953554910101e-10	16.6771287738498	other
APOBEC3A	0.309014614780674	1.72828094596048	1.74199272787867	0.0831224465034585	0.140671987869921	-5.29917862710209	other
AFAP1	0.308820268268277	2.28843994307242	4.7922510484013	3.3096376515144e-06	1.84728324937311e-05	3.96340279465332	other
LARS2	0.308449668001934	1.74971676637745	6.63661901138195	3.24066728574536e-10	5.34438716217651e-09	12.8510316599739	other
NCOA6	0.308440714607291	2.87593779093565	8.88357619920689	4.81764022690302e-16	5.96628081043815e-14	25.9111435537097	other
NIM1	0.308407571174719	0.316261703474278	2.26857547848034	0.0244147304763692	0.0496933576658493	-4.2730461153266	other
DOCK8	0.308318695141365	3.72169646065887	4.46828985406477	1.34996654888019e-05	6.48038143438645e-05	2.6266229327578	other
TAF1	0.308276620962907	2.87866445681356	7.79357269513286	4.10500587962227e-13	1.65975104876805e-11	19.3330518812604	other
DDX46	0.308257424014402	3.70614650060061	8.01247903279037	1.09317102746337e-13	5.35046486219573e-12	20.6216318234786	other
SNX30	0.308024658567016	4.00764378896944	4.30776257715489	2.63800752361682e-05	0.00011697379586178	1.99221046342274	other
LARP4	0.307956209572584	3.64628074258206	5.58853785228718	7.82936415980632e-08	6.75893381490448e-07	7.55043550602793	other
MAP1A	0.307929414653915	0.602964771652743	2.33638152184598	0.0205103072538317	0.0427070572362095	-4.12228407447663	other
SKI	0.307914845026589	4.55418398608644	6.04758390102687	7.61294418947694e-09	8.56980987139573e-08	9.79698015939854	other
LZIC	0.307789097066686	3.48404885569995	5.63456453068989	6.23154118178955e-08	5.5284168967134e-07	7.77007535132133	other
LMNA	0.307744084700118	7.19168341691044	2.9196453957617	0.00392650456124928	0.0100899232193355	-2.65486269550912	other
FAM190A	0.307738720415826	-1.01928339789489	3.86532360082736	0.00015204178161595	0.000562412388096862	0.343773017827582	other
UBN1	0.307631316385722	3.43023590387322	7.9478070740863	1.61896805614575e-13	7.59342466944815e-12	20.2390993618961	other
F8	0.307426656207743	2.93979949069611	3.47810555576065	0.000625553007374108	0.00199716417898821	-0.973241056812166	other
DCT	0.307408447802289	-1.82551251331586	2.68447104329785	0.00790418327683791	0.0186428242737762	-3.2828944866862	other
BAZ1B	0.307404071953727	3.76891872804208	7.73311731599453	5.89727346112576e-13	2.29035871150311e-11	18.9803655504846	other
STAG3L1	0.307366946601504	2.98243845150924	5.71898895757782	4.08671439241896e-08	3.81738349412394e-07	8.17626495155782	other
IRAK1BP1	0.307181806964906	1.72981038345803	4.08584374764706	6.4638978734783e-05	0.000262938484821758	1.1467154622909	other
SNX31	0.306796734215231	-2.42314737814964	2.39436095940226	0.0176184060708015	0.0373687910820002	-3.99004993208409	other
SPATA9	0.306530152351105	-1.41508552104356	2.15297338219551	0.0325770274524408	0.0637338549002345	-4.52036841026822	other
SLC6A11	0.306513239635883	-2.82811396578252	3.32069547059049	0.00107601922614207	0.00321541875526247	-1.47377337504279	other
MLXIP	0.306505276073265	3.81104720455222	6.36565202560423	1.41539202010465e-09	1.96290364743428e-08	11.4233678491229	other
PPIG	0.306285679574674	4.6021544971717	6.31368332109913	1.86995859780904e-09	2.50009879941897e-08	11.1539071556997	other
BBX	0.306228579017843	2.79580599943534	5.16401137916421	6.05442668712033e-07	4.13484489252171e-06	5.58668054027632	other
STAG1	0.306187629660294	2.84092318868347	5.28600568440264	3.40159969080662e-07	2.47670192363689e-06	6.13929786141231	other
SPECC1L	0.306110608122517	3.42575873945143	5.72733915033599	3.91882026645158e-08	3.68109609652823e-07	8.21667136963305	other
LMTK2	0.306077006315312	2.8927383418782	5.25749576677643	3.89545533415843e-07	2.7865823435247e-06	6.00929156756973	other
GMEB1	0.306021855892432	1.90848259600742	6.36023683828669	1.45716413967008e-09	2.01749135930004e-08	11.395223225413	other
SNAI1	0.305713803495771	1.56156257638862	2.14066066635689	0.0335716517612734	0.0653785052496346	-4.54598589293098	other
SCAPER	0.305661381343088	2.34004648347781	5.00234696056844	1.28122077857585e-06	7.98746912945296e-06	4.86937057975592	other
KIAA0947	0.305608849500211	2.41841333716415	6.18469477936016	3.71038411480447e-09	4.55192604334474e-08	10.49132958412	other
MUC12	0.305499059000346	-1.74851710953947	4.05974436137121	7.16575500511149e-05	0.000288058532734297	1.04972783950021	other
PCDH1	0.305459751078553	3.10610183743218	4.02721015360094	8.14266974546859e-05	0.000323215909104574	0.929558347525894	other
CFH	0.305320931507576	5.61270893656573	2.68740579860483	0.00783762030050293	0.0185093727220361	-3.27535701245176	other
SCYL2	0.305194583174927	3.54622397370499	6.12918581635046	4.96948900471356e-09	5.89541293053865e-08	10.208974099441	other
P2RY10	0.305106132411426	1.28326764778257	2.48313945057321	0.0138864711652516	0.030424445121641	-3.78167108486868	other
IYD	0.305042736344197	-0.350977566055335	3.20113460164616	0.0016038431677251	0.00456266668670129	-1.84016233405218	other
EPHB1	0.305037017603372	-1.59113182995639	2.97288513847526	0.00333082265893622	0.00873212850241713	-2.50598941101271	other
FLNC	0.304981659892306	1.17978945717886	1.91353497460115	0.0571777112988973	0.102319618284396	-4.99331502294369	other
TTC21B	0.304968258745781	2.08155248071537	5.36913190470257	2.28446157718932e-07	1.73422232837061e-06	6.52131855101301	other
NUFIP2	0.304947110078143	3.56599737264619	5.88547490357692	1.75741555915339e-08	1.80020593718269e-07	8.9896309820436	other
FNDC3B	0.304836405782697	3.86913980060941	5.99322814173081	1.00942598674241e-08	1.10292308042306e-07	9.52461167321674	other
TGOLN2	0.304795535435538	5.67301842528189	6.06317031342166	7.01925582635513e-09	7.9797478399019e-08	9.87538710153544	other
IL4	0.304635326462583	-2.82209485394199	2.27588550851796	0.0239646756282214	0.0489081571983416	-4.25699472336407	other
TAOK1	0.304394692556418	2.79893449455829	5.38368806904193	2.12970368986874e-07	1.63153821806466e-06	6.58866456697671	other
C4orf19	0.30437258028351	1.15122575013633	3.41803975082895	0.00077113096923342	0.0023965765492013	-1.16665466253749	other
HFE	0.304292810548411	2.25534980369687	5.52231832739552	1.08492544812422e-07	8.97837332680837e-07	7.23669846930112	other
MGA	0.304157911788998	1.80722664702072	5.96955834659514	1.14079791176977e-08	1.23119382624849e-07	9.40652700300766	other
ALDH1A3	0.304015622375078	3.16170831688473	2.23353310676999	0.0266761735142669	0.0536891269033683	-4.34931285152024	other
ZAK	0.303970155533876	3.72340164094557	6.02102849276382	8.73972609508322e-09	9.68195070189266e-08	9.66370739777788	other
ROBO1	0.303698578155556	2.60398247569123	4.90378633116462	2.00692969150628e-06	1.18874720828463e-05	4.44061900570253	other
ZNFX1	0.303685658494242	3.79802959886344	5.94366368086184	1.30371929172179e-08	1.38470540762253e-07	9.27770730600642	other
HIST1H2AM	0.303611488149113	-2.13828515922026	1.18550368360544	0.237293861922872	0.335718416513545	-6.09850893283252	other
TET3	0.303607756348504	2.16970662704924	6.56783225546166	4.72782290124299e-10	7.49422609317296e-09	12.4850660728807	other
ABCA1	0.303560126467253	3.42521952587346	3.30521761691287	0.00113378984292221	0.00335843358355599	-1.52187949505572	other
RPS6KA2	0.30354407299292	4.58185121790219	5.57040143924072	8.56327947668135e-08	7.31703599592492e-07	7.464241685134	other
DLG2	0.30350249949666	-0.218455746669441	3.70295419072736	0.000278944641929211	0.000966319197279192	-0.22311186216677	other
LRRK1	0.303159333859951	1.94544001491687	5.90542707911895	1.58670927583299e-08	1.64866086704956e-07	9.08818964159797	other
RALGPS2	0.303037008406759	1.04096851607289	3.36463115378291	0.000926634154058396	0.00281505065422568	-1.33613110966923	other
IQGAP1	0.302996927836674	5.61437502921809	5.17871533353465	5.65076264798171e-07	3.89732657455978e-06	5.65277600504273	other
SIK3	0.302974334538341	2.92995723081482	6.89838397567858	7.54134715715383e-11	1.48827269607688e-09	14.2649470176685	other
PRMT10	0.30275906034691	2.46670457446969	3.8882673112386	0.000139327083847283	0.00052081198225093	0.425553826442697	other
CNTLN	0.302726801216855	1.41575766834742	5.16970364146575	5.89494079384702e-07	4.03745556252886e-06	5.61225098618912	other
GPATCH8	0.302697298864663	3.46764530680814	6.76352261261529	1.60479892912821e-10	2.88226708955763e-09	13.5323522954751	other
IER5	0.30268704515175	4.6490904479301	3.50416842357046	0.00057077361361965	0.0018405277438604	-0.8883962633979	other
PTPRC	0.302442323231884	5.38991686221127	3.38131620308236	0.000875159856618451	0.00267810131046578	-1.28343972981584	other
SLCO3A1	0.302402987274162	3.61009885739788	8.2701531583008	2.25352636831931e-14	1.42885522270064e-12	22.1605040891816	other
BTBD19	0.302396751525	2.30873150929858	3.61771100226782	0.000380583332252554	0.0012805194771006	-0.512310456263857	other
RAB27A	0.302342517560005	4.74702436042333	5.52401621914079	1.07592352605753e-07	8.92020005085533e-07	7.24470922447786	other
FAM153B	0.302330757833024	0.0678592617332941	2.78144353887381	0.00595528247711483	0.0145356479125729	-3.02980836447393	other
LOC100507421	0.302270787572338	-1.56765090566181	3.72122445084452	0.000260788789255725	0.000911554438192766	-0.160369562849933	other
ZNF469	0.302196151166665	-0.832995025853451	3.41331756778856	0.000783827516625254	0.00243377644236508	-1.18173420571915	other
NIN	0.302176090678854	2.49538391507052	5.07566012704378	9.13868036959318e-07	5.91201178925344e-06	5.19251970358806	other
ZNF37A	0.301952345878282	2.37047801411696	5.94042958238298	1.32560338775147e-08	1.40616445548618e-07	9.26164528924636	other
DOPEY2	0.30189184550327	1.79014637495928	6.45623372475602	8.68203510147945e-10	1.27930092925761e-08	11.8964271371593	other
CR2	0.301764998223946	-1.44431642830222	1.5588484335565	0.120690687170356	0.192093914300745	-5.5949953054483	other
CMYA5	0.301499489451931	-1.09593754035361	4.50773740716991	1.14192187033762e-05	5.56628718333762e-05	2.78539782418955	other
ADH4	0.301435116670537	-2.09677825295382	2.1539560119898	0.0324987578362652	0.0636179052065539	-4.51831795192412	other
CTTNBP2NL	0.301427935403655	2.93640664373938	5.0914269969163	8.49436180720059e-07	5.54119728334882e-06	5.26248337070493	other
ERRFI1	0.301230660598532	5.43635987738276	2.50179492213152	0.0131982088438947	0.0290879146597922	-3.73697946587757	other
KREMEN1	0.30121919056147	2.77072645612427	4.16762033598131	4.66493016037166e-05	0.000196016700520439	1.45396254168147	other
YES1	0.30100362063561	3.88048968500579	4.827996489794	2.82190396248491e-06	1.60338935600933e-05	4.11541328115934	other
RNASE8	0.300850744877077	-2.87439452311139	1.75142537003851	0.081480759600428	0.138173076177851	-5.28308091959593	other
DEPTOR	0.300808210181706	1.6851895536333	2.9069875421161	0.00408178625366924	0.0104360806629249	-2.68989626278904	other
ATXN7L1	0.300585732808477	1.82384788090329	5.78638815260475	2.90954135748565e-08	2.81194069185637e-07	8.50358591401777	other
FUBP1	0.30051181445605	4.11594888478136	6.23533892459131	2.83811094582391e-09	3.59086463508287e-08	10.7504052169322	other
OR9A4	0.300492940016565	-2.94191398490732	2.72621012239922	0.00700386560257646	0.0167962329973535	-3.17497762126478	other
PCNXL2	0.300408762610777	0.792172865115986	5.80402560772182	2.66089247421185e-08	2.61696117073044e-07	8.58968311715745	other
SYN3	0.30007816783554	-1.2355144331331	3.27939853328794	0.00123663088087185	0.00362648288628484	-1.60168128408	other
ZNF483	0.299834386073765	-0.440016133130742	3.43286501158045	0.000732509536263454	0.00228972495378412	-1.1191929768912	other
APP	0.299823690756917	7.59847236774987	4.65129175917961	6.15487483771772e-06	3.20455520710908e-05	3.3726241509197	other
PARD3	0.299816129828787	3.07930553818357	5.15015722134298	6.46030810894126e-07	4.36925646204314e-06	5.52453418131577	other
FAM124A	0.299807611760418	-0.0528430409276616	4.07739314060232	6.68363873748226e-05	0.000270568118828405	1.1152552692706	other
MS4A2	0.299793604024276	2.97482839985689	1.85483585218962	0.0651638256476234	0.11431327578239	-5.1010934327603	other
C17orf51	0.299565697928521	0.301976724157763	5.95203940645011	1.24867469004476e-08	1.33130991316301e-07	9.31933273744166	other
PTPRB	0.299430898992835	3.81377414311562	2.34003255888128	0.0203165927662961	0.0423827824420527	-4.11404728948483	other
PODN	0.2994110008841	4.20163408656919	2.12612229598948	0.0347796710812032	0.0673884017824412	-4.57605380404959	other
GPR88	0.29934706106095	-2.2266834872566	2.91539833289082	0.00397799265075519	0.0102049990775465	-2.66663293635958	other
P2RY12	0.299302991527314	1.3078741460785	2.63373334962091	0.00913853398243808	0.0211664480880076	-3.41199895087906	other
MTR	0.298935666154941	2.82285905208593	7.28091073535813	8.46795799317741e-12	2.29361082277988e-10	16.3886693085562	other
XPNPEP2	0.298898621581171	-1.00881222538122	2.0583930422823	0.0409125987824092	0.0771559250809765	-4.71355225391767	other
SLC9B2	0.298898034992056	0.719916854645605	3.71242388551679	0.000269390208375645	0.0009367101574574	-0.190625059736688	other
CYP3A7	0.298881732887643	-0.029197488703527	2.22447900282721	0.0272893208065475	0.0547388784878129	-4.36883533464898	other
ARSG	0.29853992599035	0.881014886812437	5.34177938502112	2.60542537493643e-07	1.95132954590876e-06	6.39513072116384	other
SETD5	0.298371115878616	4.06971981516205	9.55661641188887	6.28259080601182e-18	1.87793370538986e-15	30.1480136959669	other
FIGLA	0.29836057705186	-1.98823841758997	1.42443986178587	0.155953967798828	0.238055213111853	-5.79172561477301	other
LRFN5	0.298268283103326	-1.03907904311077	3.24104025956518	0.00140554321712358	0.00406019667329608	-1.71920787555882	other
PIK3C2A	0.29814298856392	3.33228640710178	5.93755425414295	1.34536155795386e-08	1.42351498853284e-07	9.24737010503799	other
IFNAR2	0.2981419280468	4.02880050419364	6.12399352277084	5.10675243054256e-09	6.0325990779712e-08	10.1826491974251	other
R3HDML	0.298141591288596	-2.36134055758409	1.79855764240001	0.0736705335788396	0.126817262605532	-5.20138553449305	other
ZNF643	0.298106922344677	-0.527062544263529	3.16102477712067	0.00182905663733232	0.0051266877180686	-1.96038077211216	other
FAT2	0.297985068677495	-2.24246384603817	2.73146122004299	0.00689742996013623	0.0165647173748523	-3.16129184879826	other
ZBTB26	0.297946417224331	1.10928226505757	3.46791151962506	0.000648290731124593	0.00205954423008058	-1.00627514658299	other
FAM108B1	0.297916897830699	2.60979003794081	6.29447699587841	2.07195867129347e-09	2.73737302279253e-08	11.0546838145384	other
FN1	0.297758740275839	8.566409359862	2.73435706084219	0.00683936208938465	0.0164441370316302	-3.15373410219142	other
TRIM14	0.297701301737941	3.90558653045845	5.0851681774067	8.74467213506183e-07	5.68454628616699e-06	5.23469089709629	other
SEL1L3	0.297688818531699	4.31920390911725	5.29082907787613	3.3243061927561e-07	2.42675801834036e-06	6.16134425658456	other
KLHL36	0.297559647007623	2.7062998653446	6.6044154733294	3.86857326805363e-10	6.28089698680404e-09	12.6794041471685	other
SNX18	0.297513013360406	3.28666610757299	6.59344293131703	4.10873402957969e-10	6.62229417090332e-09	12.621044948669	other
LRRC8B	0.297472238690606	1.66595303527639	5.64707272203249	5.85548507131753e-08	5.22140823652448e-07	7.82998591575047	other
COL5A2	0.297380093336375	3.29750544217475	2.55927318470271	0.0112647898150908	0.0253306443732946	-3.59731765574248	other
KIF3B	0.297364725502288	3.35285605166346	7.12037286751659	2.136673370566e-11	5.02717849253563e-10	15.4893672030303	other
GABRR2	0.297248870482014	-1.13563024914999	2.45283288088477	0.0150728229944211	0.0326438069742029	-3.85360620807715	other
ITGBL1	0.297149437515633	3.62471515735571	2.03184699195744	0.0435568030514758	0.0813089468360268	-4.76628339338483	other
ZNF275	0.2968966516965	1.9147829568744	6.90174262683449	7.40004305640311e-11	1.46417636786208e-09	14.2833022302702	other
ZAR1	0.296795644572172	-2.26895777328899	2.16698512013595	0.0314761979249276	0.0619348862190388	-4.49104587816279	other
SEC24D	0.29675835900953	3.34805696963977	5.18372023265413	5.51942583760834e-07	3.82724395591243e-06	5.67530558535191	other
WNK2	0.296495058886287	-1.38077797343417	2.12431680023667	0.034932273620218	0.0676224503444928	-4.57977425659586	other
GALNT2	0.296491971656618	4.10357724435809	6.08317405895778	6.32342636783002e-09	7.27465492656396e-08	9.9762138651677	other
RRM2B	0.296339982141588	4.17435544414816	5.31100792631566	3.01906730308088e-07	2.22920898042659e-06	6.253737436466	other
GPR176	0.296333371538411	0.730576236312555	2.90309325622696	0.00413067783327005	0.0105449773144894	-2.70064662480284	other
ADAM9	0.296299554039158	5.42930766905815	4.7410930419912	4.15176872369461e-06	2.25345190226732e-05	3.74738837738949	other
C6orf174	0.296094565268189	0.856210275721082	2.29635764760976	0.0227426475682754	0.04673326511728	-4.21178193290978	other
UHRF1BP1	0.296057373057422	1.90384341732067	5.61500472389846	6.8673404313007e-08	6.02791879808822e-07	7.67657893818939	other
TAS2R5	0.29605593315374	-0.0742294276013328	2.58368254204507	0.010523420389899	0.0238817155513176	-3.53711212027355	other
DSG2	0.296049318190612	3.15662867569796	3.92960386465662	0.000118926433846739	0.000453051792480783	0.573932678043221	other
ABCC9	0.295978679752954	2.93807333654458	5.27604147623699	3.5668494085123e-07	2.58353493072641e-06	6.0938014124805	other
PDK1	0.295941588968012	1.63474876246774	3.85969328918426	0.00015532608787787	0.000572561855315497	0.323767324407423	other
ZHX3	0.295874167592541	2.36140279008312	4.97963752169256	1.42159105744682e-06	8.75819385741709e-06	4.77000079997037	other
FGF10	0.29567563428692	1.32896140376437	1.38178832592464	0.168653700237673	0.253943895680346	-5.85052874879891	other
SERPINA10	0.295558539814588	-2.02454160447199	2.30087833575919	0.0224802726286438	0.0462622674613805	-4.20174637051933	other
POLK	0.295248941247616	3.04417605695079	5.04688344860293	1.04390136292818e-06	6.64911145892497e-06	5.06525135081364	other
KIAA1671	0.295128327267066	2.68597976726888	5.228164009722	4.47612781981487e-07	3.15876490623445e-06	5.8760833899527	other
ASB4	0.294814185410729	-1.44900865557799	2.85062130177625	0.00484377139812241	0.0121358912487907	-2.84421123234053	other
MATN2	0.294787547016683	2.93688833266315	2.61031710397107	0.0097646387571389	0.0223790568302015	-3.47081102669702	other
KLF9	0.294766744861307	4.51524755526388	3.2930969710451	0.00118103351122504	0.00348283482147479	-1.5594115047678	other
CFHR3	0.294618819318014	-1.68317329467477	1.92843043780965	0.0552870339540871	0.0995321210322074	-4.9654513200003	other
DPYSL4	0.29458101531337	-1.55724605339277	2.62903691957065	0.00926113272583211	0.0214227520713594	-3.42383360185371	other
NCAPG2	0.29454136373771	1.57102301101245	5.83884097494078	2.2295618177581e-08	2.23610756545553e-07	8.76016825971558	other
TMEM229A	0.294477136222234	-2.47440535435315	2.52491172829165	0.0123876266928	0.0275556788319972	-3.68116610645651	other
PRKX	0.294160776106742	2.19975598130817	4.98252213528355	1.402967190775e-06	8.66578147837002e-06	4.78260381226122	other
AFF1	0.293956529076125	3.81932444278523	5.835438427613	2.26850178209661e-08	2.26987379156376e-07	8.74347538202918	other
LRRC26	0.293835146416213	-1.82931603122915	1.32493911364322	0.186777146503338	0.27567786397314	-5.92618139942479	other
SERINC3	0.293706445208119	5.62292011148682	5.07476605959738	9.17660389491903e-07	5.93306962522401e-06	5.18855731219905	other
STXBP1	0.293677184177954	4.2062095626068	5.29117773118308	3.31878582977991e-07	2.42484312547734e-06	6.16293843123844	other
CLEC7A	0.293575040731848	5.39481784617571	3.58775945248923	0.000423929893053858	0.00141046330738062	-0.612534918391455	other
SF3A1	0.293490591751696	4.51534403100095	6.12667099088147	5.03551300617972e-09	5.96528324206952e-08	10.1962220911197	other
SNX29	0.293401842982706	2.2494146716016	7.03887042316456	3.40362102868211e-11	7.46708843380982e-10	15.0372008695957	other
PPFIA1	0.29326318722888	3.85117979209005	7.74814327353628	5.3901600906349e-13	2.11301849548332e-11	19.0678929658826	other
SMCHD1	0.293213462207971	3.08469687050419	5.15177528865144	6.41157437141917e-07	4.34155919915799e-06	5.53178596020533	other
ZFP91	0.293201742255973	3.9750369579998	6.48383085446117	7.47476441479673e-10	1.1282243601378e-08	12.0413980846146	other
SPG11	0.293088615056878	3.05328760570761	6.94647873495274	5.74914907263596e-11	1.17359763813236e-09	14.5282921115865	other
SGK1	0.293055627875115	6.17388772169564	2.68726685944958	0.00784076012060974	0.0185114927586582	-3.27571402861395	other
MKL2	0.293003933514754	2.87394856261523	5.1798187983487	5.62154749070227e-07	3.88678576814809e-06	5.65774185570823	other
MTMR1	0.292944839137343	2.4609520033664	6.09346155112749	5.99237971313552e-09	6.96140436113736e-08	10.0281535454901	other
FAM13A	0.292917954125681	2.8265558858658	5.3341963371023	2.70191796690801e-07	2.01817960053874e-06	6.36023110717754	other
HIST1H4K	0.29284062544527	1.19800633460538	0.93396584258767	0.351502888890257	0.460152621964535	-6.36157997699987	other
PCDH19	0.292839797917419	-1.75082269848855	3.36325663189673	0.000930998314028892	0.00282625694206196	-1.34046155104965	other
CYB5D1	0.292826127558811	3.22499163244565	2.75357081689501	0.00646516749132866	0.0156410519782267	-3.10340159847373	other
MSMP	0.292622037512217	1.29847647609588	3.1509987776925	0.00188975605634162	0.00527914329557784	-1.9902181774219	other
SULT1C4	0.292607680993747	2.65772140058931	2.41699284736832	0.0165912309005212	0.0355096041482963	-3.93760552688598	other
PRUNE2	0.29256972828645	0.118377726036823	2.75206011311514	0.0064939022672037	0.0156976480771606	-3.10737083058848	other
PDE4D	0.29252658544633	3.08871971388917	3.1933567289962	0.00164539616077904	0.00466581167800787	-1.86358075008755	other
ATXN1	0.292457177131109	2.63556190394293	6.27417448680046	2.30877992260149e-09	2.99818984673594e-08	10.9500114101921	other
VNN1	0.292401075871747	0.194975720425324	2.0702577093969	0.0397758499677542	0.0753432106608847	-4.68977266412859	other
NMNAT2	0.292243877671235	-0.32209394413382	2.72850142356342	0.00695724122285186	0.0166963814809057	-3.16900886632999	other
CCDC36	0.291992127371396	-0.570502592209007	2.86788317100868	0.00459765734272418	0.0115834115382089	-2.79724705069186	other
ZBTB25	0.291779679115254	1.824006075822	4.97242461592585	1.469214238149e-06	8.99860121931068e-06	4.73851176989177	other
OR10AD1	0.291554493329079	-2.08300934020959	1.64701777428348	0.101201660840329	0.165949706191836	-5.45656428063128	other
SLCO2A1	0.291485546442444	4.54642048804835	1.94541311118734	0.0531957780625191	0.0962018289745577	-4.93342991770032	other
PRRC2B	0.291338402478272	4.30073982475528	7.72435365909344	6.21454205698647e-13	2.4024300113602e-11	18.9293569202545	other
CD200R1L	0.29133651252866	-2.49619699075922	2.17899529471096	0.0305583647797683	0.0603772979282981	-4.46576803093001	other
UCHL5	0.291305510240745	3.16164337070818	5.34395628062009	2.57835024489465e-07	1.93278122477794e-06	6.40515623299597	other
FER1L6	0.291224821969379	-2.70067157293047	3.11506460147939	0.00212295728206015	0.00585147892900847	-2.096457102849	other
LAX1	0.291212940984087	1.04817761939374	2.79813736562301	0.00566766613525673	0.0139171531714454	-2.98540428068595	other
ROR2	0.291212169038475	0.724002834333278	2.88376198675206	0.0043813979312772	0.0111054239811704	-2.75381638396575	other
SFMBT2	0.291082208618404	1.41023939246579	4.16812115190269	4.65555257501202e-05	0.000195753063434128	1.45585979571849	other
FAR2	0.290987604688599	2.54897062385546	3.42528136496182	0.000752033702591305	0.00234479447381307	-1.14349396068231	other
CILP2	0.290914136962886	-1.9844191095042	2.05193936162464	0.0415424929549631	0.0782204487708804	-4.72643208780832	other
ARIH1	0.290826695579294	3.97125267210844	7.21455548332187	1.24309474814834e-11	3.23108120951166e-10	16.0155862516123	other
CDH13	0.290808344391643	3.38036835042375	2.05165037242323	0.0415708915166488	0.0782563150131786	-4.72700792891523	other
ARID4A	0.290664120203756	3.1067259503687	4.80980395459129	3.060741083086e-06	1.7192531875764e-05	4.03793781426563	other
SPTAN1	0.290659880859866	5.44815667575938	5.00131434675131	1.28730108125698e-06	8.02238749037996e-06	4.86484465862742	other
C5orf58	0.290652995527223	-2.70741977172713	1.56005559937899	0.120405160619352	0.191893933505412	-5.59315004886344	other
EIF3A	0.290594230183036	5.78164669093643	7.31141388015491	7.09355610096216e-12	1.97898392623343e-10	16.5608135457916	other
SAP30	0.290501211083413	2.16610806853195	4.92292277951096	1.84036020330633e-06	1.09668171744908e-05	4.52335110865849	other
STRBP	0.290351785739547	1.81398199445997	4.47625151279805	1.30523962990391e-05	6.28550234895326e-05	2.65857762092937	other
ATRX	0.290318053191175	2.8208061876929	5.08616813051505	8.70420578025402e-07	5.66263896446452e-06	5.23912948010928	other
SLC6A6	0.290313962056254	4.3416025008652	5.22526203101817	4.53795429211266e-07	3.20104580259898e-06	5.86293444005762	other
BOC	0.290234128846273	1.33412249826173	1.9570079170716	0.0518065750117927	0.0940961652693575	-4.91141260810317	other
YPEL2	0.290151912147329	3.48901728727001	6.32592075486168	1.75147561254509e-09	2.35864443108546e-08	11.2172302656318	other
WIPF2	0.290126488224122	3.51679057647469	7.39372133060382	4.39015680391482e-12	1.30527237550142e-10	17.0272985958137	other
RNASE2	0.290102979423429	0.290574166884488	1.44122674013555	0.151161076703616	0.232136262655213	-5.76810196827027	other
TSHR	0.290032216565442	-2.00716042427362	2.04049310226394	0.0426800376303549	0.0799307619036149	-4.74918063899802	other
SLC35F5	0.289990658595446	3.40364762014898	6.10843263617307	5.54076892681923e-09	6.52228769803285e-08	10.1038447003958	other
C9orf129	0.28980681598901	0.766430879073007	4.2622379928693	3.17951644922001e-05	0.000138490569460041	1.8157533669963	other
HBM	0.28970735262362	-1.1652473128253	0.917153681644379	0.360220852059635	0.469349797044153	-6.37695966400631	other
PBRM1	0.289667464211545	3.2658517761978	6.81988535623002	1.1716528145026e-10	2.18399737883731e-09	13.8374686515487	other
TACC1	0.289586509860293	5.43098656751271	5.3697366570002	2.27781936996098e-07	1.7299645387376e-06	6.52411385551783	other
C9orf93	0.289501714695833	-0.524195916399593	4.27076128253052	3.0706363710653e-05	0.000134131999517907	1.84867303644508	other
HMGN5	0.289388505728217	2.01681392708076	4.85862932779771	2.45989274899648e-06	1.42133740854167e-05	4.24638188917596	other
PATL1	0.289220483734747	3.46735539068129	7.3821236011551	4.69804061061163e-12	1.3820826323555e-10	16.9613935771123	other
ANTXR1	0.289178014148367	4.9076677138968	3.2866613090099	0.00120685729029278	0.00354794935260819	-1.57928982742993	other
ZXDB	0.289144292737603	1.64201724327418	6.19602282344764	3.49490927503176e-09	4.32062676179887e-08	10.5491585117083	other
CLMN	0.289093723748173	1.40488166140751	4.73573931143158	4.2510148658633e-06	2.30358490902187e-05	3.72488751140155	other
GNAO1	0.288880296198434	-0.470407622405	3.03848972148364	0.00271116686478148	0.00726813295156586	-2.31917670855398	other
SPRY4	0.288851141359121	3.9082651585659	2.89161076618834	0.00427797117338261	0.010874557246963	-2.73226786777833	other
CDH5	0.288679359701824	5.1715907986975	2.59078746071682	0.0103160057299079	0.0234701270402108	-3.51948784107141	other
NLGN1	0.28854319756991	-1.86949894840391	3.03193677494296	0.00276791125977262	0.00740838928323216	-2.33800295325159	other
OGDH	0.288395680153339	4.80458307106605	5.92038961712263	1.46945051280347e-08	1.54117369259506e-07	9.16225092143442	other
CASK	0.288329242331048	2.29941249133366	6.32465584835906	1.76337248864703e-09	2.37275659867063e-08	11.2106812710578	other
SV2B	0.288134935655417	-1.34006640042656	3.38006313146576	0.00087893087430499	0.00268769161581864	-1.28740494714173	other
PCSK6	0.288093925030255	1.44572974603458	3.20441858123255	0.0015865926831584	0.00452050636993847	-1.83025925412583	other
DOK5	0.288046550329359	-0.340748595851961	2.0409253620234	0.0426366016200415	0.0798672867634148	-4.74832376799788	other
LRP4	0.288028784829486	1.0964091392444	2.50960839390386	0.0129190927862781	0.0285783922491753	-3.71816827847266	other
PLK3	0.287963963580774	3.82419065715831	2.70912493533905	0.00736053522043615	0.0175476481380044	-3.21933775447167	other
RLF	0.287923840493505	2.27514670435486	5.50146616978697	1.20165195124071e-07	9.84554675076761e-07	7.13846155986586	other
FERMT1	0.287852628463638	-0.214619875062483	3.09176405674316	0.00228809274546199	0.00624496730250909	-2.16475745190602	other
IL2	0.287764186829673	-1.47865435864351	1.33006807655998	0.185084800534523	0.273714212312248	-5.91948393160564	other
P2RY2	0.287756415087123	1.63228664481003	3.95914037450802	0.000106124321716535	0.000409217927024437	0.680769849236278	other
GNB4	0.287513239102507	3.79567811000232	5.04730989751543	1.04184938916645e-06	6.63856753911581e-06	5.06713335653275	other
CLEC4D	0.287506670282108	-0.955027514529382	1.99367782538305	0.0476128470142285	0.0876296257472425	-4.84095400077629	other
PSME4	0.287496276694398	2.95494600361332	6.20467477488771	3.33865267532547e-09	4.14890179155701e-08	10.5933731847458	other
SH3BP4	0.287203529644122	3.1667838327132	5.67720865248958	5.03815256060197e-08	4.59333527842682e-07	7.97471464664596	other
NDEL1	0.287130742860719	4.6429802100777	4.48346201874737	1.26596487444942e-05	6.11136371094085e-05	2.68755712347742	other
UTP20	0.287129063634404	0.976354459734119	6.1369683604471	4.77049947853666e-09	5.69567694516584e-08	10.2484593736291	other
GOLGA4	0.287112825328939	3.8079536619923	5.51824249035941	1.10683569512406e-07	9.14026773590608e-07	7.21747566637151	other
ZMAT3	0.286976652360323	2.09481129988238	4.09851906750353	6.14717809406667e-05	0.000251583408598	1.19400570902283	other
NRIP1	0.286970171783303	2.64317217460411	4.82644137911971	2.84159424735519e-06	1.61178448257957e-05	4.10878171164895	other
IGDCC4	0.286929577336101	-0.705457402988305	1.91334450279144	0.057202234523336	0.102341620744562	-4.99366997723671	other
NOMO1	0.286906501345219	4.23279828743493	5.34716218625613	2.53897488477462e-07	1.90753593340406e-06	6.41992623665351	other
PIK3C3	0.286845823274264	2.93508995077234	6.96343898082942	5.22320591921083e-11	1.07939807261321e-09	14.6214163303015	other
GIPC2	0.286641196578009	1.87096149822405	3.18186823038382	0.00170860245026592	0.00482054549384817	-1.89807797530104	other
HMX3	0.286605508468983	-2.96627430467704	2.41974474164938	0.0164700192177599	0.0352907900263803	-3.93119699469287	other
FADS1	0.286574635375506	3.11138451170664	3.93837374540824	0.000114979620470181	0.000439442011576145	0.605583655454957	other
ELFN1	0.286400570571138	-0.843512713185793	2.50035573114593	0.0132502023472853	0.0291912525784692	-3.74043837992797	other
PCDHB11	0.286214024054976	-0.697664971096124	2.86886183599937	0.00458405185381297	0.0115560909609903	-2.79457662391375	other
AGMO	0.286181706376737	-1.89463637671011	2.54792288510434	0.0116251834521533	0.0260430869654167	-3.62513154739502	other
GNL3L	0.286137821398474	1.9525483314776	7.51814291736589	2.11435960208398e-12	6.91255183189137e-11	17.7378633952191	other
MSH3	0.285996754212879	1.8216544499477	4.99056907880365	1.35225516998919e-06	8.39280655930627e-06	4.81779084219902	other
BTBD7	0.285942017185629	2.7447016727915	6.42415339351155	1.03276132331102e-09	1.48900876751965e-08	11.7284000909667	other
PSMA8	0.285933582887419	-2.28591423421825	1.98318737183044	0.0487821424188287	0.0893347715996827	-4.86123878065062	other
LPAR3	0.285873314606033	0.252993044040933	1.99049901234656	0.0479646324682598	0.0881607535836391	-4.84711152215147	other
S1PR3	0.285818814241299	1.98011329291693	2.61931970015747	0.00951950521383918	0.02191541710555	-3.44825794076683	other
BAZ2B	0.285811981684311	2.62538357380934	5.09542090243921	8.33828230167987e-07	5.45425976740209e-06	5.28023195685364	other
OTUD7A	0.285657212220905	-1.23774958302808	3.91863909127601	0.000124042310303982	0.000469973796328282	0.534444420296361	other
FAM46C	0.285655286690956	3.54474258391601	3.19571479231481	0.00163269401040085	0.00463371736861645	-1.85648624894956	other
ZNF585A	0.285482566532088	0.556126746257659	5.35323807361914	2.46594983285663e-07	1.85767480882931e-06	6.44793647076863	other
CXCL13	0.285454348378909	0.180548231519617	0.890631074113422	0.374249671042785	0.483750211859859	-6.40065938371849	other
ATP1A4	0.285376545800812	-1.19525285147926	1.58248788413603	0.11519571692673	0.184717032822736	-5.55860720556912	other
CEP350	0.285338250493333	1.67353871823095	4.80282068646825	3.15751503434236e-06	1.77004836436225e-05	4.00825921700197	other
SON	0.285283555716821	4.86086214696566	7.7551764090582	5.16786438301872e-13	2.0354089860553e-11	19.1088915188976	other
NF1	0.285150461567841	2.44714911226742	5.67908620306303	4.99109585810891e-08	4.55788071843345e-07	7.98374966941473	other
GRIA3	0.284972206410441	-1.90646225150578	2.92116523014555	0.0039082279758083	0.0100536283531385	-2.65064684923434	other
EPSTI1	0.284931699534015	3.90088927892477	3.09353415991353	0.00227514311345127	0.00621407953907645	-2.1595850397355	other
MAP4K4	0.284916239747776	4.21981301224324	6.20141767098676	3.39665535150201e-09	4.21472304883559e-08	10.5767234039204	other
BAZ1A	0.284761487569761	3.38305240338982	4.61579393023188	7.18057149639769e-06	3.67009423750232e-05	3.22604940420648	other
NAA35	0.284508770839519	2.66554394550395	6.6599181524036	2.85003076236476e-10	4.79463969158028e-09	12.9755256154122	other
FOXI2	0.284481539599923	-1.89643298239555	2.69783627069848	0.00760512379445421	0.0180391337955745	-3.24850621755366	other
ZNF812	0.284476535936362	-0.755645453923796	2.2923345206037	0.0229783960302961	0.047148243583124	-4.22069725587711	other
FAM102B	0.28441272405081	2.94122947036323	4.1409351143251	5.19155339736788e-05	0.000215582764372466	1.35314443700615	other
TTN	0.284361171377158	-0.961508559171622	3.19377868363566	0.00164311651139925	0.0046601367814829	-1.862311596774	other
SENP2	0.284342847029475	3.66667812477929	7.15917774748133	1.71009423165847e-11	4.19725327620691e-10	15.7057018627495	other
JHDM1D	0.284242024720607	2.50012017319749	5.1441643547438	6.64395764946001e-07	4.48078997156773e-06	5.49769056226225	other
CAPS2	0.28415345518946	0.34784654731125	2.26351025846274	0.0247308935134054	0.0502696328501388	-4.28413966874179	other
DOCK1	0.284134059297191	3.6003566857321	6.37031191479778	1.38038949331642e-09	1.91753856669076e-08	11.4475992750046	other
GPATCH2	0.283972033847192	2.34011925372668	6.97179873478988	4.98171427156804e-11	1.03846718794243e-09	14.6673666797734	other
IL6R	0.283668876275921	3.7018710785834	5.27320769267722	3.61525493055366e-07	2.61294267195758e-06	6.08087401763562	other
SLC35A3	0.283656608418649	3.4402809627271	4.77230756873225	3.61618869848748e-06	2.00037616073966e-05	3.87897541726596	other
DOCK2	0.283379696557572	3.49723871583654	3.57725247470237	0.000440207011643328	0.00145711393472368	-0.647521491051077	other
CREB3L2	0.283362986677679	3.58579398471644	6.21769439963457	3.11635003877631e-09	3.8899763832272e-08	10.6599848747784	other
EDEM1	0.283266281042625	4.75256327045536	4.82332591977032	2.88144162738321e-06	1.62947470948539e-05	4.09550124468404	other
EPT1	0.283101684323311	2.04034409266447	5.39421925215732	2.0241542383439e-07	1.56139713343956e-06	6.63747171429795	other
SERPINA3	0.283043993032645	3.65266888828812	2.03880458737193	0.0428500711155834	0.0801559226051759	-4.75252612773959	other
INPP4A	0.282974205363879	3.00744194847622	6.47687381620472	7.76256432985824e-10	1.16434287445915e-08	12.0048149781886	other
TUB	0.282960607565706	1.33172035504987	3.10262502512254	0.0022096963556437	0.00605865803392627	-2.13297853743689	other
DENND5A	0.282888920509327	4.34159759733066	5.42718974733354	1.72560775575005e-07	1.3541935407173e-06	6.79072507362072	other
CHD4	0.282882274299617	4.92979981939232	8.86812019239288	5.31507886584671e-16	6.49409526535826e-14	25.8152513087527	other
COL10A1	0.282747441880971	-0.907415233783181	1.48688245194302	0.138697787358718	0.216009064263502	-5.7024834559276	other
COL1A2	0.282741277457101	6.73589873148202	1.99717328473754	0.0472285456898251	0.0870275898615128	-4.83417224649019	other
CPD	0.28273504228456	3.52386780661924	4.83402598832288	2.74680063486171e-06	1.56549866622234e-05	4.14114103587406	other
C9orf5	0.28271053229088	3.89218501475622	4.56037256991447	9.11858478612368e-06	4.55222161452205e-05	2.99899877263117	other
POLA1	0.282617576234889	1.48887157950227	5.54280597091935	9.81042333642403e-08	8.25911166967109e-07	7.33347868318722	other
SELRC1	0.282601204905155	2.01514902633894	4.87628282175429	2.2721271269714e-06	1.32427353685147e-05	4.32215036990959	other
SLC16A2	0.282513440692426	1.83543683310934	3.37850318662072	0.000883646617935237	0.00270063186737592	-1.2923394149914	other
MAPKAP1	0.282331785453247	4.9163259788907	6.59539035094975	4.06506488670356e-10	6.56806188595858e-09	12.6313981974103	other
HECTD1	0.282271517692755	3.69016231376869	6.02904831540587	8.38323670495397e-09	9.32405310327073e-08	9.70391450653103	other
ALX3	0.282218946549435	0.306498494849064	3.30057486903581	0.00115167429088903	0.00340478204789676	-1.53627043787057	other
LSAMP	0.282143200078403	2.16314976648684	3.049488514721	0.00261832692296987	0.00704859671334716	-2.28749500325185	other
PHLDA2	0.282078449529399	2.37771494225096	1.96778832327145	0.05054251613371	0.0920907575774972	-4.89082907645038	other
KLHL6	0.282032786967915	2.85927793574224	3.70942255504538	0.000272384413058858	0.000945354072194115	-0.200929202311743	other
FAM123B	0.281865238015876	0.0225929424603306	5.25989618694206	3.8513199163761e-07	2.75972791439296e-06	6.02021744860795	other
TMEM56-RWDD3	0.281840965903171	-0.208276644246965	2.54360934732929	0.0117648277844856	0.0263140023288183	-3.63567160928398	other
RASSF2	0.281737366605998	4.23240906015525	3.8359149951866	0.000169953482106031	0.000621030066407255	0.239552627735067	other
ANKRD42	0.281578317002792	1.49899379485719	4.87468390097531	2.28854542363083e-06	1.33291446924692e-05	4.31527905269694	other
TMC2	0.281514267829973	-1.23408761583653	2.40616568585998	0.0170758296670453	0.0363791138156505	-3.96275296775541	other
ERBB4	0.281392353627603	-0.363420259672752	2.83884703202195	0.00501847419557329	0.0125173952555061	-2.87609616206679	other
PLCL2	0.281321463256918	2.05682423653202	4.45575877740697	1.42336211493805e-05	6.79762009756005e-05	2.57642167934424	other
F2R	0.281262775777678	3.81633535180483	2.74046363627535	0.00671836073772585	0.016176444244648	-3.13777253964577	other
ELAVL4	0.281250290677263	-2.2683053133042	2.00597972161307	0.0462719799791119	0.0855285637003483	-4.81703586570345	other
KIAA1147	0.281198348177389	3.67145313351583	5.43170569108286	1.6882148900376e-07	1.32961313768202e-06	6.81176908887825	other
PARP15	0.281029354707743	2.32204234908112	3.29502995068027	0.00117337829333516	0.00346283132089867	-1.55343419629905	other
IPMK	0.280704828943902	1.85428347139436	4.42318891650755	1.63250607126967e-05	7.66157112553795e-05	2.44647622861654	other
GNS	0.280673383843094	5.29963093715823	5.38659663734766	2.10002821265776e-07	1.61249413998524e-06	6.60213745319993	other
ATP1A1	0.280622398121261	7.1924032486372	5.67528888693613	5.08671532951619e-08	4.63004501907404e-07	7.9654786627052	other
ZCCHC11	0.280578412979494	2.65061808693799	6.43673654970443	9.64851454039874e-10	1.40440421644987e-08	11.7942432529287	other
STK35	0.280515294787696	2.91280353742357	5.87027508940017	1.89940142537274e-08	1.93394649995829e-07	8.91470182397077	other
SFMBT1	0.280419293085729	1.63709333478807	5.71738169269889	4.11982830624836e-08	3.84616876844904e-07	8.1684921834821	other
MAGT1	0.280406266558184	4.61434501536731	5.27271510987167	3.62373396386078e-07	2.61681116570603e-06	6.07862743710312	other
TEX2	0.280363383043131	3.3255289544404	5.9399537078452	1.32885368411743e-08	1.40871955784937e-07	9.25928238191247	other
HRH1	0.280265654688985	1.52521161479221	3.59669536037008	0.000410534045869111	0.00137082174223081	-0.582709373192921	other
CDR1	0.28017356330196	0.725087519933084	2.20185478803268	0.0288752850604604	0.0575134931731373	-4.41728870458366	other
LRRC4	0.280125529819901	1.68401685556554	2.35144447615363	0.0197214399418969	0.0412916493139847	-4.08822364249265	other
GATSL1	0.280023526329053	0.190779089192236	3.25018665042241	0.0013634237300591	0.00395671806821416	-1.69129624175447	other
TRIM38	0.279974656433419	3.71298037524417	6.75681189469417	1.66588090574809e-10	2.98554541292364e-09	13.4961264376147	other
ATM	0.279909681024845	2.52638334092569	4.95172083686167	1.61465780226585e-06	9.79621491559554e-06	4.6483209824554	other
IL21	0.279890373010725	-2.74474705094311	1.44911097221928	0.148949425791892	0.229413363850799	-5.75691329880097	other
EPB41	0.279755624523444	3.37464713625492	6.05589894007368	7.29035054041327e-09	8.26223274854284e-08	9.83879180089363	other
TNFRSF10B	0.279185713808531	4.38998442277915	4.54810243389711	9.61122243333593e-06	4.77253789117799e-05	2.94902702661509	other
ST7L	0.279080804426479	2.27178913513377	5.37756449943616	2.19352225441174e-07	1.67506245513677e-06	6.56031677975986	other
TMCC3	0.279008136580535	1.69111957363008	4.13843811350773	5.24363703053512e-05	0.000217475818270881	1.34373822148583	other
SNX19	0.278949107547897	3.46083540738969	8.24767394009755	2.58871356852287e-14	1.58210411119898e-12	22.0253409834118	other
KCNQ3	0.27870409493386	-0.166608525360736	2.27296073073599	0.0241438670468266	0.049230791297571	-4.26342282782599	other
CD69	0.278685572998718	4.67815279588231	1.86930725976826	0.0631134917796227	0.111276252253961	-5.07482264573104	other
BTBD9	0.27858633948353	2.44163042723958	5.92466971993398	1.43749814280323e-08	1.51239983735909e-07	9.18346010707122	other
BIRC6	0.278537344183968	2.05453991848081	5.85753770953804	2.02697981037155e-08	2.05385078969791e-07	8.85201440424839	other
GAR1	0.278467347968649	4.27749659685212	5.32277459722604	2.85385468475876e-07	2.12219784843078e-06	6.30773355997871	other
C14orf102	0.278458960980385	1.71720179815122	7.03533377860752	3.47285355883673e-11	7.59896676096315e-10	15.0176482108358	other
MYBPH	0.278346002963254	-2.07766771400565	1.68400357876202	0.093817482157857	0.155632897077876	-5.39629148966532	other
MIA3	0.278312494522933	3.12390279894228	6.01003258895009	9.25274835856981e-09	1.0189589129875e-07	9.60863862019529	other
TIAM1	0.27824795549558	1.74860400887996	5.46560615046331	1.43164383073545e-07	1.14881524845066e-06	6.97014934512539	other
MLEC	0.27823610711723	4.73357495860446	5.83542529511374	2.26865335640491e-08	2.26987379156376e-07	8.74341096711593	other
DGKG	0.278163729215296	0.209330711652614	3.6616115236206	0.000324531316643128	0.00110841250954689	-0.364101402433485	other
PREX1	0.278136526774744	3.61409923082798	3.86408385587996	0.000152759250238001	0.000564342769749261	0.339365805347848	other
CENPI	0.277960953136105	-1.22574306810844	2.62676302557094	0.0093210218119654	0.0215414309140534	-3.42955659255844	other
PIKFYVE	0.27762634646935	2.47979949850565	5.37470329404521	2.22397586397974e-07	1.69445298075361e-06	6.54707953099545	other
SLCO5A1	0.277617500225078	-2.07580769218115	2.57590433440644	0.0107547707510884	0.0243275821084418	-3.55635484384027	other
GOLGB1	0.277564659741425	3.48939503715892	5.14613401288559	6.58304567065717e-07	4.44687657308839e-06	5.50651058191722	other
AK7	0.277513743254554	0.973678063352337	1.46855859965479	0.143600554062188	0.222217775210037	-5.72905962519136	other
LIMS1	0.277377693047996	4.51982030132787	5.46564407697667	1.43137927019114e-07	1.14881524845066e-06	6.97032693541863	other
SCML4	0.277356906795734	-0.101511580569536	2.64292894784843	0.00890270605473079	0.0206918073660287	-3.38876992699126	other
UCK2	0.277296791074759	1.65288029930952	4.01935873950566	8.39675924683797e-05	0.00033196351684653	0.900679854247087	other
RAD51B	0.277257670487971	1.18723542234661	5.04344979733333	1.06056677153826e-06	6.74499513251479e-06	5.05010236052632	other
ALDH1L1	0.277171847238164	-0.727341666393192	2.07889051828819	0.0389658194618041	0.0740855124910427	-4.67238840957064	other
MTA3	0.277112688063282	3.18740014585126	6.42590854036427	1.02301444287649e-09	1.478710567375e-08	11.7375792112303	other
EBF2	0.277109936745559	-0.645970704061615	1.8178484767819	0.0706569776233563	0.122473557878985	-5.16734376152387	other
RAB11FIP1	0.277093224827187	6.02346024661002	3.32583654235505	0.00105744562604639	0.00317179192203698	-1.45775038821034	other
ARID1B	0.276968674285708	3.19928064587044	8.57260082830767	3.43320587088636e-15	2.91717934379527e-13	23.995200972979	other
NCAM1	0.276888832768691	0.474199806102423	3.21496538170483	0.0015323485891171	0.00438311398380573	-1.79839306457964	other
ADAMTSL1	0.27685894016915	-0.0339993107440115	2.0793172094239	0.0389261512778772	0.0740269082299917	-4.67152737141169	other
LIG3	0.27663522102911	2.12598288523378	6.42738964382584	1.01485978284304e-09	1.46952750043337e-08	11.7453263768324	other
C2orf49	0.276621504524787	3.73214151135723	4.62289355652394	6.96306659923103e-06	3.57202836325124e-05	3.25529316659207	other
POLR2A	0.276593140935633	4.81521325062391	6.96928535035949	5.05313826368248e-11	1.05073889932647e-09	14.6535481664621	other
C14orf182	0.276391064103737	-1.59860995900167	3.05991408414936	0.00253303841749843	0.00684652512037884	-2.25736874279423	other
TRPV3	0.276163150559744	-1.88427910406795	2.80594030246653	0.00553761056170339	0.013651555698432	-2.96456532317252	other
TSPAN11	0.276129596633041	0.658371474107959	2.25873251858193	0.0250323823764777	0.0508207457367932	-4.29458207713538	other
VSTM1	0.276079646439558	-1.46330543084755	1.52268809549493	0.129493694134882	0.203932161644913	-5.64962374836107	other
C1orf146	0.27601140258944	-3.05342415266313	2.59333127185176	0.0102426402164226	0.023314809357007	-3.51316677221506	other
ZBTB8A	0.275995952791769	1.26489847094403	5.01744257159574	1.19544981985234e-06	7.50586441654476e-06	4.93561578637959	other
EP400	0.275971653965658	2.59430634534879	7.52239969266026	2.06193571943362e-12	6.76759647207830e-11	17.7622865660174	other
C2orf48	0.275959709232014	-2.33438507479494	1.47274081804717	0.142469915673191	0.220774293506161	-5.72302226676508	other
TACR2	0.27589831929362	-1.36533474787245	3.00086733922758	0.00305213182441222	0.00808380294443611	-2.42676158727386	other
BMP8B	0.27586897866016	-0.214307084618454	3.98605086253386	9.56109550204625e-05	0.00037262672318685	0.778697362570432	other
SH3BGRL2	0.275716607273631	3.30413455133136	4.23730984500193	3.51958565735838e-05	0.000151723781402323	1.71978405652057	other
NFE2L1	0.275600513448543	5.60310991303122	6.68782837801748	2.44272572639588e-10	4.21533875609697e-09	13.1250118291736	other
CPA3	0.275544256235854	5.15653423306187	1.58250302298932	0.115192262545287	0.184717032822736	-5.55858373149789	other
CAPN9	0.27545709857812	2.04822207526429	1.79785267834507	0.0737826369883144	0.126997178462457	-5.20262291180063	other
PVRL1	0.275438221092496	1.37235211369752	3.79610746111905	0.000197404101318971	0.000708479256427586	0.0995646187750552	other
C4orf29	0.275434382489396	2.1227051275833	4.9635443803664	1.52997219210033e-06	9.33316491383653e-06	4.69979186875556	other
IGFBP3	0.275414579688059	4.37984712088793	1.98673202823904	0.0483843558650204	0.0888054531605894	-4.85439616360512	other
LEP	0.275381069449116	-2.83807485199357	1.98547971693519	0.0485245772575403	0.0889847610335196	-4.85681496835698	other
FIP1L1	0.275315736062437	3.58170028618106	7.4265259691944	3.62315541831331e-12	1.10671530195523e-10	17.2140195196738	other
DCHS1	0.275076045255155	2.39784610289389	3.07161216207532	0.0024403933038021	0.00661963109906715	-2.22345459717882	other
RAD50	0.274997357696358	3.01551499705525	5.70423019329117	4.4008166745175e-08	4.07215424625475e-07	8.10494899260953	other
TNR	0.274836446158788	-2.09674036300324	1.73848065824493	0.0837405574121881	0.141446336076954	-5.30515080618173	other
GTF2H2D	0.274763494983227	2.69936801426825	5.48912308439031	1.27642422132485e-07	1.03819558021169e-06	7.08043831233734	other
KCNJ12	0.274734315007672	-0.642707827661904	2.83939318402808	0.00501024523258439	0.0125024589964565	-2.87461985127612	other
SNN	0.274644203371675	3.88610637939918	5.30560358610606	3.09803248514016e-07	2.27846949774874e-06	6.22896701404992	other
ACE2	0.274390565529591	-0.164223828861713	3.47248116739426	0.000638004000871529	0.00202994658251065	-0.991477606621785	other
SLC38A1	0.274358886354443	3.16264845128713	5.08557201547626	8.72830758339284e-07	5.67611268991502e-06	5.23648337034028	other
PGA5	0.274339983002202	-2.47106775550845	2.00718235714253	0.0461426329950573	0.085355457365926	-4.81469005941527	other
OSBP	0.274317252935165	3.5972624286414	8.37135384425028	1.20462517647912e-14	8.29803326299755e-13	22.771097493034	other
EPRS	0.274307834803853	3.75316238243656	5.44990265620894	1.54538143725756e-07	1.23122988473366e-06	6.89669484463925	other
ZNF318	0.274154972459619	2.0868054823369	6.52346350537007	6.02457908092011e-10	9.28595112665946e-09	12.2502769027433	other
SCML2	0.273976989372438	-0.8150948325079	4.06575561262475	6.99793670322549e-05	0.000281650546947082	1.07202001326381	other
MAGI3	0.27387253178472	3.23110534088164	3.38525916982379	0.000863392217061761	0.00264694548010931	-1.27095412532613	other
C15orf33	0.273860805472737	0.417667269296967	3.12556934588041	0.00205217174802032	0.00568165777209925	-2.06551352612782	other
HEATR5B	0.273815520358183	3.05201985734389	5.14927252283323	6.48710582789791e-07	4.38560841894924e-06	5.52056990531247	other
CGNL1	0.273680300654666	4.43211023235644	3.19307777056623	0.00164690487000041	0.00466929888532127	-1.86441971742448	other
ATF7	0.27367511350389	4.47436525754542	6.48462553694976	7.44256499700855e-10	1.12548905139923e-08	12.0455784507601	other
PPM1H	0.273617633636014	1.13373235049947	3.69112020173764	0.000291334675710789	0.00100445955442284	-0.263608826509128	other
SFRP2	0.273600560586899	4.99548328603233	1.11496146918026	0.266270425396891	0.368416320938879	-6.17850749027292	other
SUCLG2	0.273582908491934	5.32504543718827	5.21093409626705	4.85558324052863e-07	3.40216022868182e-06	5.79809402525627	other
IRAK3	0.27352921067742	2.78216606961112	5.36317079880281	2.35095191880537e-07	1.78065991714403e-06	6.49377730797062	other
CSNK1A1	0.273521761007364	5.5999687630673	7.19755311018316	1.37117601188209e-11	3.50413973479303e-10	15.9202999516728	other
AKAP9	0.273467115669687	2.82293362529242	3.99910228162923	9.08764178239353e-05	0.000355998211550399	0.826393245373123	other
GABBR2	0.273371904390307	-2.31693219184083	2.3843724938563	0.0180893402312442	0.0382162643189943	-4.01304835331416	other
CLDN11	0.273175432408558	2.35662687592404	2.74958192100898	0.00654129027271035	0.0157955363350979	-3.11387769473518	other
KLF13	0.273086238096892	4.73490692392107	5.15890947678534	6.20092811847388e-07	4.21597627031415e-06	5.56378005844669	other
MFAP3	0.273047806475046	2.88784023755393	4.98962486792909	1.35811231379699e-06	8.42291293836528e-06	4.81365982038146	other
PRRG1	0.272992795965447	1.9670457988511	4.26901780776757	3.09261359123814e-05	0.000134951144170321	1.84193477491804	other
CR1L	0.272863484138278	-1.58592896886106	2.37098393005691	0.0187379935272833	0.039443570630432	-4.04373350548117	other
PPP1R3B	0.272860094649658	2.76908234879093	4.92355026113044	1.83513163150093e-06	1.09473515251939e-05	4.52606809384237	other
ZDHHC20	0.272846112970211	4.37354012439086	5.11596677928858	7.57834147780213e-07	5.02989127664274e-06	5.37170246035942	other
PLEKHG2	0.272460702739619	2.52555035669774	2.8709646179646	0.00455494302343483	0.011489630992959	-2.78883606042463	other
CPZ	0.272273920487289	1.94975713059615	1.8777656580628	0.0619401755100237	0.109530593477951	-5.05937652981965	other
PCDHGA7	0.272233263461104	-0.771480779179731	3.24261535905218	0.00139820468744973	0.00404573003685758	-1.71440622678879	other
DST	0.272220463979907	4.13229479026299	3.96794694591665	0.000102568320068752	0.000397012626983161	0.712755322642762	other
COL6A5	0.272203154147905	1.02300569246129	2.3036868239344	0.0223186104327536	0.0459861176801898	-4.19550235813943	other
AHR	0.272089143376019	4.99126047009103	4.27357823810287	3.03544323644971e-05	0.000132767923530002	1.85956492058911	other
TSTD2	0.272085553661499	2.31397540811959	6.29607795834511	2.05433289636061e-09	2.7226823715107e-08	11.0629471659581	other
MID2	0.272051383702204	1.62853494528223	4.93046652571901	1.7784457542057e-06	1.06547614458301e-05	4.55603309637715	other
GLI3	0.272018158819636	1.41654698113261	4.23197236458829	3.59679456259346e-05	0.000154852737096842	1.69929600957517	other
BVES	0.271936268094512	0.132347886142582	3.81989741746811	0.000180532932279552	0.000654808397275715	0.183074569146752	other
ZNF347	0.271927124572285	1.23612451206908	5.10103581301705	8.12355393431697e-07	5.33299260935429e-06	5.30520196770154	other
DOPEY1	0.27170698876622	1.57563536166978	4.45412989086886	1.43317977315539e-05	6.83475675864616e-05	2.56990450363839	other
LOC154872	0.271692739407508	-2.67079797078747	1.55556338009708	0.121470393593236	0.193095243908563	-5.60000974311883	other
SLC24A1	0.271596090175894	1.35516680112782	6.71812902801788	2.06528496769557e-10	3.61619299939918e-09	13.2877353536444	other
SRGAP1	0.271583091206857	1.20788055606946	3.72741099401423	0.000254898294754976	0.000893558650451005	-0.139063828496395	other
PGM3	0.271559113599283	3.08644810123842	5.6369999840758	6.15651709649968e-08	5.46705250282802e-07	7.78173306326151	other
CXorf21	0.271503949572831	2.20776529234228	3.26328645554392	0.0013051391458393	0.00380731943074088	-1.65119775378038	other
PURB	0.271495926829825	3.32356266234846	6.1638511679237	4.14143166460716e-09	5.00530141760717e-08	10.3851071998901	other
KIAA1045	0.271491569663841	-1.83364754612389	3.33562497192291	0.0010229058470033	0.00307735819068804	-1.42718225720334	other
WDR82	0.2714593030429	4.74506079927803	7.04195129970486	3.34442111887216e-11	7.36608751431592e-10	15.0542384270353	other
C18orf56	0.271358322668557	-1.38819922701747	1.43088680524271	0.15409970721597	0.235719181128404	-5.78268506434778	other
KIAA1432	0.271341674799901	2.52815265307215	5.63218053676998	6.30584436232679e-08	5.58484279264487e-07	7.75866742527804	other
ALPK3	0.271248660909504	1.81047540339129	3.7555118413946	0.000229690006047815	0.000813538089554459	-0.0419039934052163	other
DIO2	0.271108960981582	-0.525715003928511	1.54832569303541	0.123202264993822	0.195439984242948	-5.61102125582418	other
SYNJ2	0.271097050705568	1.08590307557011	3.31488641219528	0.00109737190497884	0.00326790754624458	-1.49185172454201	other
HIP1	0.271007917482213	3.5393348380722	4.70976165582024	4.76602368735526e-06	2.55700225969999e-05	3.6159918684928	other
APBB1IP	0.270997662633449	3.71435939996258	3.55418861074544	0.000478021479971698	0.00157057551333948	-0.72400632866893	other
VSIG8	0.270958213283627	-1.21608233850148	2.27004020270323	0.0243239652482549	0.0495447620212387	-4.26983378445058	other
ANO2	0.270898142971456	0.355360067152281	3.0211926203481	0.00286331956811453	0.00763445464330506	-2.36879052535171	other
PSD3	0.270769575467469	1.28787972527967	4.29228681772509	2.81132840673979e-05	0.000123839016316888	1.93205230758538	other
MYADM	0.270617555221549	6.63832808903703	2.60639128228765	0.00987329997019544	0.0225777552187297	-3.48062328660681	other
CCDC144A	0.270602178930753	-1.99375864215433	3.18383329952061	0.00169763407300655	0.00479363980230374	-1.89218525259202	other
ATP9B	0.270556726455726	2.48632648109438	5.68200079552059	4.9188973019068e-08	4.50177265919179e-07	7.99777925618103	other
EPG5	0.270483557163762	1.84101371377159	5.85070811576824	2.09880015825387e-08	2.11637444873563e-07	8.81844106553542	other
ANK2	0.270419943972927	1.7294240870826	2.42170446995533	0.0163841783771509	0.0351293405732201	-3.92662905846905	other
DEPDC5	0.27036756705955	1.49380084834916	6.54146668195434	5.46090715897618e-10	8.49536477082734e-09	12.3454251217029	other
GNA12	0.270309584993008	3.58157827340578	6.16960277979845	4.01780972724781e-09	4.88056001628454e-08	10.4143946203041	other
CD83	0.270160401638019	5.18094197285369	2.21484025491036	0.0279554941075686	0.0559009695217525	-4.38953573845584	other
MPP5	0.270087960344588	3.24128271014477	3.83917029122791	0.000167876500166699	0.000614226171866749	0.251055522730844	other
FGD6	0.26989229417745	1.8378330664904	4.19406351550527	4.19368688954865e-05	0.00017803227198619	1.55439663125646	other
[truncated: 14,740 more rows]
